# Supplementary material for: The phenylalanine ammonia lyase (PAL) gene family shows a gymnosperm-specific lineage
Source: BMC Genomics. 2012 Jun 11;13(Suppl 3):S1. doi: 10.1186/1471-2164-13-S3-S1 (PMC3394424; doi:10.1186/1471-2164-13-S3-S1)
Supplement: Additional file 1 — Nucleotide sequences used for analysis. The given file contains sequences downloaded from the public database for angiosperms and few of the gymnosperms. It also contains assembled consensus sequences for gymnosperms. These sequences were used for getting amino acid as well as codons for evolutionary analysis. Primers specific to PtPAL were designed using PtPAL1 to PtPAL4. [file 1471-2164-13-S3-S1-S1.txt]

#Nucleotide sequences used for analysis

>AraAT2G37040.1
ATGGAGATTAACGGGGCACACAAGAGCAACGGAGGAGGAGTGGACGCTATGTTATGCGGCGGAGACATCAAGACAAAGAACATGGTGATCAACGCGGAGGATCCTCTCAACTGGGGAGCTGCAGCGGAGCAAATGAAAGGTAGCCATTTGGATGAAGTGAAGAGAATGGTTGCTGAGTTTAGGAAGCCAGTTGTGAATCTTGGTGGTGAGACTCTGACCATTGGACAAGTGGCTGCGATCTCAACTATTGGTAACAGTGTGAAGGTGGAGCTATCGGAGACAGCTAGAGCCGGTGTGAATGCTAGTAGTGATTGGGTTATGGAGAGTATGAACAAAGGCACTGATAGTTATGGTGTTACTACTGGTTTTGGTGCTACTTCTCATCGGAGAACCAAAAACGGTGTCGCACTTCAGAAGGAACTTATTAGATTCCTTAACGCCGGAATATTCGGAAGCACGAAAGAAACAAGCCACACATTGCCACACTCCGCCACAAGAGCCGCCATGCTTGTACGAATCAACACTCTCCTCCAAGGATTTTCCGGTATCCGATTTGAGATTCTCGAAGCAATTACCAGTTTCCTCAACAACAACATCACTCCATCTCTCCCCCTCCGTGGTACAATCACCGCCTCCGGAGATCTCGTTCCTCTCTCCTACATCGCCGGACTTCTCACCGGTCGTCCCAATTCCAAAGCTACTGGTCCCAACGGTGAAGCTTTAACAGCAGAGGAAGCTTTCAAATTAGCAGGAATCAGCTCCGGATTCTTTGATCTCCAGCCTAAGGAAGGTCTCGCGCTAGTCAATGGCACGGCGGTTGGATCTGGAATGGCGTCAATGGTGTTATTCGAAACGAATGTTCTCTCTGTTTTGGCTGAGATTTTGTCGGCGGTTTTCGCAGAGGTGATGAGTGGTAAGCCTGAGTTCACCGATCATCTCACTCACAGACTTAAACATCATCCCGGTCAAATCGAAGCGGCGGCGATAATGGAGCATATCCTCGACGGAAGCTCGTACATGAAATTAGCTCAGAAGCTTCACGAGATGGATCCGTTACAGAAACCTAAACAAGATCGTTACGCTCTTCGTACTTCTCCTCAATGGTTAGGTCCTCAAATCGAAGTGATCCGTTACGCAACGAAATCGATCGAGCGTGAGATTAACTCCGTCAACGATAATCCGTTGATCGATGTTTCGAGGAACAAGGCGATTCACGGTGGTAACTTCCAAGGAACACCAATCGGAGTTTCAATGGATAACACGAGATTGGCGATAGCAGCGATTGGTAAACTCATGTTTGCTCAATTCTCAGAGCTTGTGAATGATTTCTACAACAATGGTTTACCCTCGAATCTAACCGCTTCGAGGAATCCAAGTTTGGATTATGGATTCAAGGGAGCTGAGATTGCAATGGCTTCTTATTGTTCAGAGCTTCAATACTTAGCTAATCCTGTGACTAGCCATGTTCAATCAGCAGAGCAACATAACCAAGATGTCAACTCTTTGGGACTAATCTCGTCTCGCAAAACTTCTGAAGCTGTTGATATTCTCAAGCTTATGTCAACAACGTTCCTCGTTGCGATTTGTCAAGCTGTGGATTTGAGACATTTGGAGGAGAATTTGAGACAGACTGTGAAGAACACTGTCTCTCAAGTGGCGAAGAAAGTTCTTACTACTGGAGTCAATGGTGAGCTTCATCCTTCTCGCTTCTGCGAAAAGGATTTACTCAAAGTTGTAGACCGTGAACAAGTCTACACATACGCGGATGATCCTTGTAGCGCAACGTACCCGTTGATTCAGAAGCTGAGACAAGTTATTGTTGACCATGCTTTGATCAATGGTGAGAGTGAGAAGAATGCAGTGACTTCAATCTTCCATAAGATTGGAGCTTTCGAGGAGGAGCTTAAGGCAGTGCTACCGAAAGAAGTGGAAGCAGCAAGAGCAGCCTACGATAACGGAACATCGGCTATCCCGAACAGGATCAAGGAATGTAGGTCGTATCCATTGTATAGATTCGTGAGGGAAGAGCTTGGAACAGAGCTTTTGACCGGAGAGAAAGTGACGTCGCCTGGAGAAGAGTTCGACAAGGTTTTCACGGCGATTTGTGAAGGTAAAATCATTGATCCGATGATGGAATGTCTCAACGAGTGGAACGGAGCTCCCATTCCAATATGTTAA


>AraAT3G10340.1
ATGGAGCTATGCAATCAAAACAATCACATCACCGCCGTCTCGGGCGATCCGTTGAACTGGAACGCGACGGCCGAAGCTTTGAAAGGGAGCCACCTGGATGAGGTGAAACGAATGGTGAAAGAGTATAGGAAAGAGGCGGTGAAGTTAGGAGGTGAGACTTTGACGATTGGTCAAGTAGCCGCCGTGGCTAGAGGAGGAGGAGGATCTACGGTGGAGCTAGCGGAGGAGGCTCGTGCCGGAGTCAAGGCGAGTAGCGAATGGGTGATGGAGAGCATGAACCGAGGAACGGACAGTTATGGAGTTACCACAGGGTTTGGTGCAACTTCCCATAGAAGAACCAAACAAGGCGGTGCACTTCAAAATGAGCTTATTAGGTTCTTGAATGCCGGAATATTTGGCCCCGGCGCCGGGGACACGTCACACACGTTGCCAAAGCCGACAACAAGAGCGGCAATGCTCGTCCGTGTCAACACTCTCCTCCAAGGCTACTCCGGTATACGCTTCGAGATTCTCGAAGCAATTACAAAGCTTCTCAACCACGAAATCACTCCGTGCCTCCCTCTCCGTGGCACCATCACCGCCTCCGGTGACCTTGTTCCTCTCTCTTACATCGCCGGACTTCTCACTGGCCGTCCCAACTCCAAAGCCGTGGGTCCCTCTGGTGAGACTCTCACTGCCTCTGAGGCCTTTAAGCTCGCCGGAGTATCGTCCTTTTTCGAGCTGCAGCCTAAGGAAGGACTAGCACTTGTGAACGGGACAGCGGTTGGATCGGGTTTGGCCTCAACGGTTTTGTTCGATGCAAATATTTTGGCTGTTTTATCGGAAGTTATGTCTGCCATGTTCGCAGAGGTTATGCAAGGGAAACCGGAGTTTACAGATCATCTTACGCATAAGCTCAAGCACCATCCCGGTCAGATCGAAGCCGCCGCAATTATGGAACATATATTAGACGGAAGCTCTTACGTTAAAGAAGCTCAACTTCTCCACGAAATGGATCCTCTTCAAAAACCTAAACAAGATCGGTACGCTTTACGTACGTCACCACAATGGCTTGGGCCGCAGATTGAAGTGATCAGAGCGGCTACTAAAATGATTGAGCGTGAGATCAACTCTGTTAATGATAACCCTTTGATAGATGTGTCGAGGAACAAGGCGTTGCACGGTGGAAATTTCCAAGGGACACCGATCGGTGTTGCCATGGATAATTCCCGTCTAGCCATTGCTTCCATTGGGAAACTCATGTTTGCGCAGTTTTCTGAACTAGTGAACGATTTCTACAACAATGGTTTGCCTTCTAATCTATCTGGTGGGAGAAACCCTAGTCTTGATTACGGGTTTAAAGGCGCGGAAATAGCCATGGCTTCTTATTGCTCCGAGCTTCAGTTCCTGGCTAATCCCGTGACCAACCATGTCCAAAGCGCAGAGCAGCATAACCAAGACGTTAATTCCCTAGGGCTAATCTCTAGCAGGAAAACTGCAGAAGCAGTGGATATCCTCAAGCTAATGTCCACAACCTACTTAGTCGCGCTTTGCCAAGCCGTTGATCTAAGACATCTTGAAGAGAATCTGAAGAAGGCGGTTAAATCAGCAGTGAGTCAGGTGGCGAAACGGGTCTTAACCGTTGGTGCCAACGGGGAGCTACATCCGTCAAGGTTCACAGAACGTGATGTCCTCCAAGTGGTTGACCGAGAGTACGTGTTCTCATACGCAGACGATCCCTGCAGCCTCACTTACCCGCTAATGCAGAAACTTAGACACATTCTTGTAGACCACGCTTTAGCGGATCCAGAACGCGAGGCCAATTCCGCGACATCGGTTTTCCACAAAATCGGAGCTTTTGAAGCCGAGCTGAAACTGCTTCTCCCTAAAGAAGTAGAACGCGTCCGGGTTGAATACGAGGAAGGAACATCGGCTATAGCTAACCGGATTAAGGAATGTCGGTCTTATCCATTGTATCGGTTTGTCCGCGATGAGCTAAATACTGAACTGCTTACTGGAGAGAATGTTCGGTCGCCAGGAGAGGAGTTTGATAAAGTGTTCTTAGCGATTTCTGATGGAAAACTTATTGATCCGTTGTTGGAATGTCTCAAGGAGTGGAACGGAGCTCCGGTTTCAATCTGTTGA

>AraAT3G53260.1
ATGGATCAAATCGAAGCAATGTTGTGCGGCGGAGGAGAGAAGACAAAAGTGGCGGTTACTACGAAGACTTTGGCAGATCCATTGAATTGGGGTTTAGCAGCGGATCAAATGAAAGGAAGTCATTTAGATGAAGTGAAGAAGATGGTCGAAGAGTATCGTAGACCAGTCGTGAATCTTGGCGGAGAAACACTGACGATCGGACAAGTTGCTGCCATCTCCACCGTAGGAGGCAGCGTTAAGGTTGAGTTAGCGGAGACTTCAAGAGCCGGTGTGAAAGCTAGCAGTGATTGGGTTATGGAGAGCATGAACAAAGGTACTGACAGTTACGGAGTCACCACCGGCTTTGGTGCTACTTCTCACCGGAGAACCAAAAACGGCACCGCATTACAAACAGAACTCATTAGATTTTTGAACGCCGGAATATTCGGAAACACGAAGGAGACATGTCACACACTGCCGCAATCCGCCACAAGAGCCGCCATGCTCGTCAGAGTCAACACTCTTCTCCAAGGATACTCCGGGATCCGATTCGAGATCCTCGAAGCGATTACAAGTCTCCTCAACCACAACATCTCTCCGTCACTACCTCTCCGTGGAACCATTACCGCCTCCGGCGATCTCGTTCCTCTCTCTTACATCGCCGGACTTCTCACCGGCCGTCCTAATTCCAAAGCCACCGGTCCCGACGGTGAATCGCTAACCGCGAAAGAAGCTTTTGAGAAAGCCGGAATCAGTACTGGATTCTTCGATTTACAACCTAAGGAAGGTTTAGCTCTCGTTAATGGCACGGCGGTTGGATCTGGAATGGCGTCGATGGTTCTATTCGAAGCGAATGTCCAAGCGGTGTTAGCGGAGGTTTTATCAGCGATCTTCGCGGAGGTTATGAGCGGGAAACCTGAGTTTACCGATCATCTGACTCATCGTTTAAAACATCATCCCGGACAAATCGAAGCGGCGGCGATAATGGAGCACATACTCGACGGAAGCTCATACATGAAATTAGCTCAAAAGGTTCACGAGATGGATCCATTGCAGAAACCAAAACAAGATCGTTACGCTCTTCGTACATCTCCTCAATGGCTAGGTCCTCAAATTGAAGTAATCCGTCAAGCTACGAAATCGATAGAGCGTGAAATCAACTCCGTTAACGATAATCCGTTGATCGATGTTTCGAGGAACAAGGCGATTCACGGTGGTAACTTCCAAGGAACACCAATCGGAGTTTCTATGGATAACACGAGATTGGCGATTGCTGCGATTGGGAAGCTAATGTTTGCTCAATTCTCTGAGCTTGTTAATGATTTCTACAACAATGGACTTCCTTCGAATCTAACTGCTTCGAGTAATCCAAGTTTGGATTATGGATTCAAAGGAGCAGAGATTGCTATGGCTTCTTATTGTTCTGAGCTTCAATACTTGGCTAATCCAGTCACAAGCCATGTTCAATCAGCTGAGCAACATAATCAAGATGTGAACTCTCTTGGTTTGATCTCGTCTCGTAAAACATCTGAAGCTGTGGATATTCTTAAGCTAATGTCAACAACGTTCCTTGTGGGGATATGTCAAGCTGTTGATTTGAGACATTTGGAGGAGAATCTGAGACAAACTGTGAAGAACACAGTTTCTCAAGTTGCTAAGAAAGTGTTAACCACTGGAATCAACGGTGAGTTACATCCGTCAAGGTTTTGCGAGAAGGACTTGCTTAAGGTTGTTGATCGTGAGCAAGTGTTCACGTATGTGGATGATCCTTGTAGCGCTACGTACCCGTTGATGCAGAGACTAAGACAAGTTATTGTTGATCACGCTTTGTCCAACGGTGAGACTGAGAAGAATGCAGTGACTTCGATCTTTCAAAAGATTGGAGCTTTTGAAGAGGAGCTTAAGGCTGTGCTTCCAAAGGAAGTTGAAGCGGCTAGAGCGGCTTATGGGAATGGAACTGCGCCGATTCCTAACCGGATTAAGGAATGTAGGTCGTATCCGTTGTATAGGTTCGTGAGGGAAGAGCTTGGAACGAAGTTGTTGACTGGAGAAAAGGTTGTGTCTCCGGGAGAGGAGTTTGATAAGGTCTTCACTGCTATGTGTGAAGGTAAACTTATTGATCCGTTGATGGATTGTCTCAAGGAATGGAACGGAGCTCCGATTCCGATTTGCTAA

>Ara4230.1
ATGGAGTTTCGTCAACCAAACGCAACAGCATTGAGCGACCCACTTAACTGGAATGTAGCGGCGGAGGCTTTAAAAGGGAGCCACCTGGAGGAGGTGAAGAAGATGGTGAAGGATTATAGGAAAGGAACGGTGCAGCTAGGCGGAGAGACGCTGACCATCGGTCAGGTTGCGGCAGTAGCGAGTGGAGGACCGACAGTGGAGCTTTCTGAGGAGGCTCGGGGCGGTGTGAAGGCGAGTAGTGACTGGGTGATGGAGAGCATGAACCGTGATACGGACACATATGGGATCACCACTGGATTTGGTTCATCTTCTCGTAGGAGGACTGACCAAGGTGCTGCTCTTCAAAAAGAGCTTATTAGGTATTTGAACGCCGGGATATTCGCTACCGGCAACGAAGATGACGACAGGTCAAACACGCTTCCCCGGCCGGCTACTAGAGCAGCGATGCTCATCCGTGTAAACACCCTCCTCCAAGGCTACTCTGGTATACGCTTTGAGATCCTCGAAGCCATCACAACACTCCTCAACTGCAAAATTACACCGCTCCTTCCTCTCCGAGGCACCATTACCGCCTCCGGGGATCTCGTTCCGTTATCCTATATCGCTGGATTCCTCATCGGGCGCCCCAACTCCCGATCCGTGGGCCCCTCTGGCGAGATCCTCACTGCCTTGGAGGCCTTCAAGCTCGCTGGAGTATCGTCTTTTTTCGAACTCAGGCCTAAAGAAGGGCTTGCGCTCGTGAATGGGACTGCGGTGGGGTCTGCTTTAGCCTCTACGGTACTGTACGATGCCAACATTTTGGTGGTTTTCTCCGAAGTTGCTTCCGCCATGTTTGCAGAGGTTATGCAGGGGAAACCAGAGTTTACCGATCATCTTACGCATAAACTCAAGCACCATCCTGGTCAGATCGAAGCCGCCGCTATCATGGAGCATATTCTAGACGGAAGCTCTTATGTAAAAGAAGCTCTACATCTCCACAAGATTGATCCGCTTCAGAAACCTAAACAAGATCGTTACGCTCTGCGAACATCTCCGCAATGGCTTGGACCGCAGATTGAGGTGATAAGAGCAGCGACTAAGATGATCGAACGTGAGATAAACTCAGTAAACGATAACCCTTTGATCGATGTTTCAAGAAACAAAGCTATCCATGGTGGGAACTTCCAGGGGACACCAATTGGTGTCGCCATGGATAACACTCGTCTAGCACTTGCTTCTATCGGGAAGCTAATGTTCGCTCAGTTCACTGAACTCGTAAATGATTTCTACAACAACGGGTTACCCTCTAATCTATCTGGTGGTAGAAACCCTAGTCTTGATTACGGGTTAAAAGGCGCAGAAGTCGCCATGGCTTCTTATTGCTCAGAGCTTCAGTTCCTAGCAAATCCTGTGACGAACCATGTCGAAAGCGCTTCTCAACACAATCAAGATGTTAACTCTCTTGGGCTGATCTCGAGCCGAACGACAGCAGAAGCTGTGGTTATCCTCAAGCTCATGTCAACGACTTACTTGGTAGCTTTGTGCCAAGCCTTTGATCTGAGACACCTTGAAGAAATTCTCAAGAAAGCGGTTAATGAGGTTGTGAGCCACACTGCCAAAAGCGTTCTAGCAATCGAACCATTCCGCAAACACGACGATATTCTTGGAGTTGTCAACCGCGAATACGTCTTCTCCTATGTTGATGACCCAAGCAGCCTCACTAACCCTTTAATGCAGAAGCTGAGACATGTCCTCTTCGACAAAGCTTTAGCTGAACCGGAAGGCGAGACCGACACGGTTTTTCGGAAAATCGGAGCGTTCGAGGCCGAGCTGAAATTTCTCCTCCCTAAAGAAGTGGAACGAGTCAGGACAGAGTACGAGAACGGTACATTTAATGTGGCTAACCGAATCAAGAAGTGTCGATCGTATCCGCTGTACCGGTTTGTGCGGAATGAACTCGAGACGAGGTTGCTAACCGGAGAGGATGTTCGGTCACCGGGAGAGGATTTTGACAAAGTCTTCAGGGCTATATCTCAAGGAAAACTCATAGATCCTCTGTTTGAATGTCTGAAAGAGTGGAACGGTGCTCCGATTTCTATCTGCTAA

>Med40028_4.4
ATGGAGGGAATTACCAATGGCCATGTTGAAGCAACCTTTTGTTTGAGCAAAAATGGTGGTGATCCACTCAACTGGGGCGCGGCGGCGGAGTCATTGACAGGGAGTCATTTGGATGAGGTGAAGCGTATGGTGGAGGAGTATCGTAACCCGTTGGTTAAAATCGGCGGTGAGACACTTACCATTGCTCAGGTGGCTGGAATTGCTTCCCATGATAGTGGTGTTAGGGTGGAGCTTTCGGAGTCGGCAAGGGCCGGTGTTAAGGCAAGTAGTGACTGGGTGATGGATAGTATGAATAAAGGTACGGACAGTTATGGTGTTACCACCGGTTTTGGTGCTACTTCTCACCGGAGAACTAAACAAGGTGGTGCCTTGCAGAAGGAGCTAATTAGGTTTTTGAATGCCGGAATATTTGGCAATGGTACAGAATCAAATTGTACACTACCACATACAGCAACAAGAGCTGCAATGCTTGTGAGGATCAACACTCTTCTTCAAGGGTATTCTGGTATTAGATTTGAAATCTTGGAAGCTATCACAAAGCTCTTGAACAACAATATTACCCCATGTTTACCACTTCGCGGTACAATCACAGCTTCCGGTGATCTTGTTCCACTCTCTTACATTGCCGGTTTATTAACGGGCAGACCCAACTCTAAAGCCGTTGGACCGTCTGGAGAAATTCTCAATGCCAAGGAAGCTTTTCAACTTGCTGGCATTGGTTCTGATTTCTTTGAATTGCAACCTAAGGAAGGTCTTGCTCTTGTTAATGGAACTGCTGTTGGTTCTGGTTTAGCTTCTATTGTTCTGTTCGAAGCAAATGTACTAGCGGTTTTGTCTGAAGTTATGTCGGCAATTTTCGCTGAAGTTATGCAAGGGAAACCTGAATTTACTGATCATTTGACTCATAAGTTGAAGCATCACCCTGGTCAAATTGAAGCTGCTGCTATTATGGAGCATATTTTGGATGGAAGCGCTTATGTTAAAGCCGCTAAGAAGTTACACGAGACTGATCCTTTGCAAAAGCCTAAACAAGATCGTTATGCACTTAGAACTTCACCTCAATGGCTTGGTCCTTTGATTGAAGTGATAAGATTTTCGACCAAGTCTATTGAAAGAGAGATTAACTCGGTCAACGACAACCCTTTGATCGATGTTTCAAGGAACAAGGCCATACATGGTGGTAACTTTCAAGGAACACCTATCGGAGTTTCAATGGACAACACTCGTTTAGCTCTTGCTTCGATCGGTAAACTCATGTTTGCTCAATTCTCTGAGCTTGTTAATGATTTTTACAACAATGGTTTGCCTTCGAATCTTACTGCAAGTAGAAACCCAAGTTTGGATTATGGTTTCAAGGGATCTGAAATTGCTATGGCTTCTTATTGCTCCGAGTTACAATATCTTGCTAACCCTGTCACCACCCATGTGCAAAGTGCTGAGCAACACAACCAAGACGTTAACTCTTTGGGTTTGATTTCTTCTAGAAAAACAAACGAGGCTATTGAGATCTTAAAGCTCATGTCTTCCACTTTCTTGATCGCGCTTTGCCAAGCAATTGACTTGAGGCATTTGGAAGAGAATTTGAGGAACACTGTCAAGAACACTGTAAGCCAAGTTGCTAAGAGAACACTCACAACCGGTGTCAATGGAGAACTTCATCCTTCAAGATTTTGCGAGAAAGATTTGCTCAAAGTTGTCGACAGGGAGTATGTGTTTGCCTATGCTGATGATCCTTGCCTAGCTACATACCCTTTGATGCAAAAGTTGAGACAAGTGCTTGTGGATCATGCATTAGTGAATACCGAAGGAGAGAAGAATTCGAACACATCAATCTTCCAAAAGATTGCAACATTTGAGGATGAATTGAAGGCTATCTTGCCAAAGGAAGTTGAAAGTGCAAGGACAGCATATGAAAATGGACAAAGTGGAATTTCAAACAAGATTAAGGAATGTAGGTCTTATCCATTGTACAAGTTTGTTAGAGAGGAGTTGGGAACAGCGTTGCTAACCGGTGAAAAAGTGATATCGCCAGGAGAAGAGTGCGACAAATTGTTCACAGCTATGTGCCAAGGTAAAATTGTTGATCCTCTTATGGAATGTCTCGGAGAGTGGAACGGCGCTCCTCTTCCAATTTGTTAA

>Med133709_22.4
ATGGAGTTTTCAAATGGAGATAATAGCAATGGTAGTAACGGTTCTTCCATGAATCTTCGCAATGGTGGAACAAAAACTAGTAACAACAATGACCCTTTGAATTGGGGTATAGCTGCAGATTCTATGAAGGGTAGTCACCTAGATGAGGTGAAGCGTATGGTAGAGGAATACCGGAAACCGGTTGTGCCCTTAGGTGGAAAAGGTTTAACAATAGCACAAGTGGCTGCGGTTGCAACTTATAGTACCGGTGTGGCGGTTGAACTAGCGGAAGAGGCACGCTCCGGCGTTAAAGCTAGTAGTGATTGGGTGGTTGATAGTATGAATAAAGGGACTGATAGCTATGGTGTGACCACTGGGTTTGGTGCAACCTCACACAGAAGAACAAATAAAGGTAGTGCCCTTCAAAGTGAACTCATCAGATTTCTGAATGCTGGAATTTTCGGCAATGGAACAGAAGCATCTCAGACATTACCTCCCACAGCCACAAGAGCAGGCATGTTGGTTAGAATCAACACATTGCTTCAAGGATATTCAGGAATCAGATTTGAAATCATGGAAGCTATAGCAAAATTTCTGAACCATAACATAACACCATGTCTTCCATTAAGAGGTACAATCACTGCATCAGGTGATTTAATTCCTTTATCATATGTTGCTGGCCTTTTAATTGGAAGGCCAAATTCAAAATCTATTGGACCTAATGGACAAGTTCTGAATGCTCAAGAGGCTTTTCAACTAGCTGGAATTGAAACTGGTTTCTTTGAGTTGCAACCTAAAGAAGGTTTAGCACTAGTGAATGGTACTGCAGTTGGATCAGGTTTGGCTTCATTGGTTCTTTTTGATACAAATTTACTAGTTGTTCTCTCGGAAATTTTGTCTGCGATTTTCGCGGAAGTTATGCTAGGAAAACCTCAATTCACTGACCATTTAATTCATAAAGTGAAACTTCATCCTGGTCAAATTGAGGCTGCTGCTATTATGGAACATATTTTAGATGGAAGTTATTATGGTAAGGCTGCACAAAAAGTACATGAGATTAATCCACTTCAGAAGCCCAAACAAGATAGATACGCGATTCGAACATCACCGCAGTGGCTTGGACCGCAGATTGAAGTGATTCGATACGCAACAAAGATGATTGAGAGGGAGATAAATTCCGTGAATGACAATCCACTTATTGATGTTTCAAGGGATAAGGCACTTCATGGAGGAAATTTCCAAGGTACACCGATTGGTGTATCGATGGATAACACTCGTTTAGCCATTGCTGCCATTGGTAAACTTATGTTTGCTCAATTCACTGAGCTTGTGAATGACATCTATAACAACGGATTGCCTTCAAGTCTCACTGCTAGCCGCAATCCAAGTTTGGATTACGGCTTCAAAGGAGCAGAAGTTGCAATGGCATCCTATTGTTCAGAACTTCAATACCTTGCTAGTCCTGTCACCACTCATGTCCAAAGTGCTGAACAACATAACCAAGATGTTAACTCTTTAGGCTTGATCTCAGCAAGAAAAACAGCTGAAGCAGTTGAAATATGGAAGCTGATGTCATCCACTTTCTTAGTTGCATTGTGCCAAGCCATTGATCTAAGGCACATTGAGGAAAACTTCAAAAGTGTTGTCAAGAACACTGTAAGTCAAGTAGCCAAGAGAATTCTAACAGTTGGTGTCAATGGTGAGTTGCATCCATCAAGGTTTTGTGAGAAGGATTTACTCAATGTTGTTGAAGGTGAGTATGTTTTCACTTACATTGATGACCCTTGCAGTCCTATATATCCTCTAATGCAGAAGCTGAGATATGTACTAGTTGATCATGCATTGCAAAATGGTGATAAGGAGGCAAATTCAAGCACCTCGATTTTCCAAAAGATTGGAGCTTTTGAGGAAGAGCTTAAGGCCCTTTTGCCTAAAGAGGTGGAAAATGCTAGGGTTGAAATTGAAAATGGAAACCCTGCAGTTCCTAATATGATCAAGGAATGTAGATCATATCCATTGTACAAGTTCATGAGAGAAACTTTAGGGACAAGTTTGCTGACAGGTGAGAAAATTAGGTCACCTGGTGAGGACTGTGATAAGGTTTTCACAGCAATGTGTGATGGAAGGTTTATTGATCCCATGTTGGATTGTCTAAAGGAGTGGAATGGTGTTCCTCTACCTATCTGCTAG


>Ptri280658
ATGGAGACAATCACCAAGAATGGCTACCAAAATGGTTCTTCGGAGAGTTTGTGTACCCAACGTGATCCACTCAGCTGGGGTGTTGCTGCTGAGGCAATGAAAGGAAGCCATTTGGACGAAGTGAAACGTATGGTAGCCGAGTATAGGAAGCCTGTTGTGAATCTTGCTGGTCAGACCTTGACCATTGCTCAGGTTGCATCCATTGCTGGCCATGATGCTAGTAATGTCAAGGTGGAACTTTCTGAGTCTGCAAGACCTCGTGTCAAGGCTAGCAGTGACTGGGTCATGGATAGCATGGACAAGGGAACTGATAGTTATGGTGTTACTACTGGTTTTGGTGCTACTTCCCATAGAAGAACCAAGCAAGGTGGTGCTCTTCAGAAGGAACTCATTAGATTCTTGAATGCTGGGATCTTTGGCAATGGAACAGAAACTTGCCACACACTGCCTCACTCAGCTACTAGAGCAGCTATGCTTGTCAGGATCAACACTCTCCTCCAAGGTTACTCTGGCATCAGATTTGAAATCTTGGAAGCAATTACCAAGCTACTTAATAACAACATCACTCCATGCTTGCCACTACGTGGTACAATCACTGCTTCAGGTGATTTAGTCCCATTATCCTACATTGCTGGATTACTGACTGGAAGGCCTAATTCCAAGGCCACTGGTCCCAACGGAGAAGTGCTGGATGCTGTGGAAGCCTTTAAAGCTGCTGGTATTGATTCTGGATTCTTTGAGTTGCAGCCTAAAGAAGGCCTCGCTCTTGTTAATGGAACTGCAGTTGGTTCTGGTTTGGCTTCCATGGTTCTTTTCGAGACCAACGTTCTTGCTGTCTTATCAGAACTCATATCTGCAATTTTCGCCGAGGTTATGAATGGTAAACCTGAATTCACTGACCATCTGACACACAAATTGAAGCACCATCCAGGTCAAATTGAGGCTGCTGCTATAATGGAGCACATTTTAGATGGCAGCGCTTACATGAAGGCAGCTAAGAAGTTGCATGAAATGGACCCCTTGCAGAAACCAAAGCAAGATCGCTATGCTCTGAGGACTTCACCCCAATGGCTTGGCCCCCAGATTGAAGTGATCCGATTCTCAACCAAGTCAATTGAAAGAGAGATTAATTCAGTGAATGACAACCCTCTAATTGATGTTTCAAGGAACAAGGCCTTACATGGTGGCAACTTCCAGGGAACTCCAATTGGAGTCTCAATGGACAATGTACGTTTGGCTATTGCATCTATAGGCAAGCTCCTATTCGCTCAGTTCAGTGAGCTCGTAAATGATTTCTACAACAATGGATTGCCATCAAATCTCACTGCTAGCAGAAATCCAAGTCTGGATTATGGTTTCAAAGGAGCTGAAATAGCAATGGCCTCCTACTGTTCTGAGCTTCAGTATCTCGCTAATCCAGTCACCAGCCATGTGCAAAGTGCCGAGCAGCACAATCAAGATGTTAACTCGTTGGGACTTATTTCTTCAAGAAAGACAGCAGAATCTGTCGATATCTTGAAACTCATGTCCACAACTTTCTTAGTGGCACTCTGCCAAGCAATTGACTTGAGGCATTTGGAGGAGAACTTGAGGAGCGCTGTCAAGAACACTGTTAGTCATGTATCCAAGAGGGTTTTAACTACAGGTGCTAATGGAGAACTTCACCCATCAAGGTTCTGTGAGAAGGAGTTGCTCAAGGTGGTTGATCGTGAAGATGTCTTTGCTTACGCCGATGACCCCTGCAGTGCTACCTATCCATTGATGCAAAAACTAAGGCAAGTTCTTGTTGACCATGCATTGGCAAATGGAGAGAATGAGAAGAACACAAGCACTTCAGTCTTCCAAAAGATTACAGCTTTCGAGGAAGAATTGAAGGCCCTTTTGCCTAAAGAGGTTGAGAGCGCAAGAGCAGCATATGATAGTGGGAATTCAGCAATTGAGAATAAGATTAAGGAATGCAGGTCTTATCCACTGTACAAGTTTGTGAGGGAGGAGTTGGGAACTGGATTGCTCACTGGTGAAAAGGTCCGATCGCCTGGTGAGGAGTTCGACAAGGTGTTTACAGCCATGTGCCAGGGGAAGATCATTGACCCAATGCTGGAATGCCTTGGTGAATGGAATGGTGCCCCTCTTCCAATCTGT

>Ptri4045401
ATGGAGACGGTCACCAAGAATGGCTACCAAAATGGTTCTTTGGAGAGTTTGTGCGTCAACCAACTTGATCCACTCAGCTGGGGAGTTGCTGCCGAGGCAATGAAAGGAAGCCACTTAGATGAAGTCAAACGTATGGTGGCTGATTATAGGAAGCCTGTTGTCAAGCTTGGAGGTGAGACCTTGACCATTGCTCAGGTTGCATCCATTGCTGGTCATGATACTGGTGATGTCAAGGTGGAGCTTTCTGAGTCTGCAAGGCCTGGTGTCAAGGCTAGCAGTGACTGGGTCATGGATAGCATGGACAAGGGAACTGATAGTTATGGCGTTACTACTGGTTTTGGTGCCACTTCTCACAGAAGAACCAAACAAGGCGGTGCTCTTCAGAAGGAACTTATTAGATTCTTGAATGCTGGGATCTTTGGCAATGGAACGGAAACATGCCACACACTGCCTCACTCAGCAACTAGAGCAGCAATGCTTGTCAGAATCAACACTCTCCTCCAAGGTTACTCTGGCATCAGATTTGAAATCTTGGAAGCTATTACCAGGCTCCTCAATAACAACATCACTCCATGCTTGCCACTACGAGGCACAATCACTGCTTCAGGTGATTTAGTTCCGCTATCCTACATTGCTGGATTACTGACTGGCAGGCCCAATTCCAAGGCCACTGGTCCCACCGGAGAAGTGCTAGATGCTGCTGAAGCCTTTAAAGCAGCTGGCATTGAATCTGGATTCTTTGAGTTGCAGCCTAAAGAAGGCCTTGCTCTAGTTAATGGAACTGCAGTTGGTTCTGGCTTGGCTTCTATGGTTCTTTTCGAGACGAACGTTCTTGCTGTCTTATCGGAACTCTTGTCAGCAATTTTTGCTGAGGTTATGAATGGTAAACCTGAATTCACTGACCATTTGACACACAAATTGAAGCACCATCCAGGTCAAATTGAGGCTGCAGCTATAATGGAGCACATTTTAGATGGCAGCGCTTACATGAAGGCAGCTAAGAAGTTGCATGAAACGGACCCCTTGCAGAAACCAAAGCAGGATCGCTATGCTCTAAGGACTTCACCCCAATGGCTTGGTCCCCAGATTGAAGTAATCCGATTCTCGACCAAGTCAATTGAAAGAGAGATTAATTCAGTGAACGACAACCCTCTAATTGATGTTTCAAGGAACAAGGCTATACATGGTGGTAACTTCCAGGGAACTCCAATTGGAGTCTCAATGGATAATGTACGTTTGGCTATTGCATCAATAGGCAAGCTGCTATTTGCTCAGTTCAGTGAGCTCGTAAATGATTTCTACAACAATGGATTGCCATCGAATCTCACTGCTAGCAGGAATCCAAGTTTGGATTATGGCTTCAAGGGAGCTGAAATAGCAATGGCCTCCTACTGTTCTGAGCTTCAGTATCTCGCCAATCCAGTCACCACCCATGTGCAAAGTGCCGAGCAGCACAATCAAGATGTTAACTCGTTGGGGCTTATCTCTTCAAGAAAGACAGCAGAAGCTGTTGATATCTTGAAGCTCATGTCCACAACCTTCTTAGTGGCTCTTTGCCAAGCTATCGACTTGAGGCACTTGGAAGAGAACTTGAAGAGCGCAGTCAAGAACACAGTTAGTCATGTATCCAAGAGGGTTTTAACTACAGGTGCCAACGGAGAACTTCACCCATCAAGGTTCTGTGAGAAGGAGTTGCTCAAGGTGGTTGATCGTGAATATGTCTTTGCCTATGTGGATGACCCCTGCAGTGCTACCTATCCATTGATGCAGAAACTAAGGCAAGTTTTTGTTGACCATGCGTTGGAAAATGGAGAGAACGAGAAGAATTTTAGCACTTCAGTCTTCCAAAAGATTGAAGCTTTCGAGGAAGAACTGAAGGCTCTTTTGCCAAAAGAAGTTGAGAGCGCAAGAGCAGCATATGATAGTGGGAATTCAGCAATTGACAACAAGATCAAGGAATGTAGGTCTTATCCACTGTACAAGTTTGTGAGGGAGGAGTTGGGAACTGTATTGCTCACTGGCGAAAAGGTCCAATCGCCCGGCGAGGAGTTCGACAAGGTGTTTACAGCTATGTGCCAGGGGAAGATCATTGACCCAATGCTGGAGTGCCTTGGGGAATGGAATGGTTCCCCTCTTCCTATCTGT

>Ptri293
ATGGAATTCTGTCAGGACTCATGCACTGGCAATGGTTCCCTGGGATTTAACCCCAATGACCCCTTGAACTGGGGCATGGTGGCAGAATCACTAAAAGGAAGCCACCTAGATGAGGTGAAGCGCATGATCGATGAGTACAGGAAGCCTGTGGTCAAGCTGGGAGGTGAGTCCCTGACCATAGGCCAAGTAACAGCGATTGCTAGCCGTGACGTTGGTGTCAAGGTAGAGCTGTCAGAGGAGGCTCGAGTTGGTGTCAAGGCTAGCAGCGACTGGGTTATGGACAGCATGAACAAGGGCACGGACAGTTATGGTGTCACCACTGGTTTCGGCGCCACCTCACATAGAAGAACCAAGCAAGGCGGAGAGCTTCAGAAGGAGCTTATCAGGTTCTTGAATGCTGGTATCTTTGGTAATGGCACGGAGTCTACTCATACATTGCCTCACTCAGCATCTAGGGCAGCTATGTTGGTCAGAATTAACACCCTTCTTCAAGGTTACTCGGGCATAAGATTTGAGATCCTAGAAGCCATCACCAAGTTGCTCAACCACAACATCACCCCATGTTTGCCACTCAGAGGAACAATCACTGCCTCCGGTGACCTTGTCCCATTATCCTACATTGCTGGGCTCTTGACAGGCAGGCCCAATTCAAAGGCCGTGGGACCCAATGGAGAAACCCTGGCCGCTGCTGAAGCCTTCACACTAGCTGGGATTAATGGTGGATTTTTTGAGTTGCAACCAAAGGAGGGTCTAGCACTTGTAAATGGTACTGCTGTTGGTTCTGGTCTTGCTTCGATGGTGCTTTTTGAGGCTAATGTGCTGGCAATCCTATCAGAAGTTTTGTCAGCAATTTTCGCCGAAGTTATGCAAGGAAAACCAGAGTTTACTGATCACTTGACACATAAATTGAAGCATCATCCTGGCCAAATTGAAGCTGCAGCCATCATGGAACATATTTTAGATGGTAGCTCTTACGTTAAAGCAGCTCAAAAGTTACATGAGATTGATCCTCTACAGAAGCCTAAACAAGACCGATATGCTCTCCGAACATCTCCACAGTGGCTAGGTCCTCTGATTGAAGTGATTAGAACTTCAACGAAAATGATCGAACGAGAAATCAACTCTGTCAATGACAATCCATTGATTGATGTGTCAAGGAACAAGGCTCTACATGGAGGGAATTTCCAGGGGACTCCTATTGGTGTTTCCATGGACAACACTCGTTTAGCAATTGCTTCAATTGGCAAACTCATGTTTGCACAATTCTCTGAACTTGTTAATGACTATTACAACAACGGATTGCCTTCAAACCTTACCGGTGGTCGCAATCCAAGCTTGGATTACGGGTTCAAAGGTGCCGAAATTGCCATGGCATCTTACTGCTCAGAGCTCCAATTTCTTGCTAACCCTGTCACCAATCATGTCCAGAGTGCTGAGCAACACAACCAAGACGTCAACTCCTTGGGCTTGATTTCTGCAAGAAAAACAGCTGAAGCTGTTGAAATATTGAAGCTCATGTCTACCACCTGGTTGGTTGCTCTATGCCAAGCCATAGACTTGAGGCACATAGAGGAGAACCTGAAGAACACAGTCAAGAACACTGTCAGCCAAGTTGCTAAGAGAGTCCTGACAATGGGCTTCAACGGCGAGCTTCACCCCTCAAGATTCTGCGAGAAAGACTTGCTCAAGGTTGTCGACAGAGAACATGCCTTTACCTACATTGATGACCCTTGCAGTGCAACCTACCCATTAATGCAGAAACTAAGACAAGTTCTAGTTGATCACGCCCTGATGAATGGTGAGAAGGAACATAATTCAAGCACTTCGATTTTCCAAAAGATTGGAGCCTTTGAGGAAGAACTGAAGACCCTTTTGCCCAAAGAAGTAGAGAATGCTAGACTTGAACTTGAGAATGGCAACCCAGCTATTCCAAACAGGATCACGGAATGCAGGTCATACCCCTTGTACAAGTTTGTGAGGGAAGAATTGGGAACCATTTTGCTCACCGGTGAGAAGGTCGGATCGCCTGGGGAGGAGTTTGACAAGGTATTCACAGCTATCTGTGCAGGGAAGTTGATTGATCCCATGCTGGAATGCTTGAAGGAATGGAATGGCGCTCCTCTTCCTCTTTGC

>Ptri2023
ATGGAATTTTGTCAAGATTCACGCAATGGCAATGGTTCACTAGGATTTAACACTAATGACCCTTTGAACTGGGGCATGGCCGCAGAGTCACTAAAAGGAAGCCACCTAGATGAGGTCAAGCGCATGATCGAGGAGTACAGGAAGCCTGTGGTCAAGCTAGGAGGTGAGACCCTGACCATAGGCCAGGTAACTGCAATTGCTAGCCGTGACGTTGGTGTCATGGTGGAGTTGTCAGAGGAGGCTCGAGCTGGTGTCAAAGCCAGCAGTGACTGGGTCATGGACAGCATGAGCAAGGGCACAGACAGTTACGGTGTTACTACTGGTTTTGGTGCAACCTCACATAGAAGAACCAAGCAAGGTGGAGAGCTTCAAAAGGAGCTTATAAGGTTCTTGAATGCCGGTATCTTTGGGAATGGCACGGAGTCTAGCCATACATTGCCTCGCTCGGCAACTAGGGCAGCTATGTTGGTCAGAATCAATACCCTGCTTCAAGGTTATTCAGGCATAAGATTTGAGATGCTGGAAGCTATCACCAAATTGCTCAACCACAACATCACCCCATGTTTGCCACTCAGAGGAACAATCACTGCCTCCGGTGACCTTGTCCCATTGTCCTACATTGCTGGGCTCTTGACAGGCAGGCCTAATTCAAAGGCAGTTGGACCCAATGGAGAGCCCCTGAGCCCTGCTGAAGCCTTTACACAAGCTGGGATTGATGGCGGCTTTTTTGAGTTGCAGCCGAAGGAGGGTCTAGCACTAGTGAATGGTACTGCAGTGGGTTCCGGTCTAGCTTCAATGGTGCTTTTTGAGACTAATGTGTTGGCAATCCTATCAGAAGTTTTGTCAGCAATCTTTGCTGAAGTTATGCAAGGAAAACCTGAGTTTACTGATCACCTCACACATAAATTGAAGCATCATCCTGGCCAAATTGAAGCTGCTGCCATCATGGAACATATTTTAGATGGCAGCGCCTATGTTAAAGAAGCTCAGAAGTTACATGAGATCGATCCTCTACAGAAACCTAAACAAGACCGATATGCTCTTCGAACATCTCCACAATGGCTAGGCCCCCTGATCGAAGTGATTAGAACATCAACGAAAATGATCGAACGAGAAATCAACTCTGTCAATGACAATCCTTTGATTGACGTGTCGAGGAATAAGGCTCTACATGGAGGGAATTTCCAGGGGACCCCTATTGGTGTTTCAATGGACAACACGCGTTTGGCCATTGCTTCAATTGGCAAACTTATGTTTGCACAGTTCTCTGAACTTGTTAACGACTTTTACAACAATGGATTGCCTTCAAATCTCACTGGTGGCCGCAATCCAAGCTTGGATTACGGGTTCAAAGGTGCCGAAATTGCCATGGCATCTTACTGTTCGGAGCTCCAATTCCTTGCCAATCCTGTCACCAATCATGTCCAGAGTGCCGAGCAACACAACCAAGATGTCAACTCCCTGGGCTTGATTTCTTCAAGAAAAACAGCTGAAGCTGTTGACATATTGAAGCTCATGTCTACCACTTTCTTGGTTGGTCTATGCCAAGCCGTTGACCTGAGGCACATAGAGGAGAACCTGAAGAGCACAGTCAAGAACACTGTCAGCCAAGTTGCCAAGAGAGTCTTGACAATGGGCTTCAATGGCGAGCTTCACCCTTCACGATTCTGTGAAAAAGACTTGCTCAAGGTTGTTGACAGAGAACATGTATTTTCCTACATTGACGATCCTTGCAGTGCAACCTATCCATTAATGCAGAATCTAAGGCAAGTACTAGTCGAGCATGCCTTGGTGAATGGCGAAAGGGAAAGGAATTCAACCACTTCGATTTTCCAAAAGATCGGATCTTTTGAGGAAGAACTGAAGACCCTTTTGCCTAAAGAAGTGGAGAGTGCTAGACTTGAAGTTGAGAATGGAAATCCAGCTATTCCAAACAGGATCAAGGAATGCAGGTCATACCCCCTGTACAAGTTTGTGAGGGAAGAATTGGGAACCAGTTTGCTAACAGGTGAGAAGGTCAAATCGCCCGGCGAGGAGTTCGACAAGGTTTTCACAGCTATCTGTGCAGGGAAGTTGATTGATCCCTTGCTGGAATGCTTGAAGGAATGGGATGGTGCTCCTCTTCCTATTTGC

>Ntba215400625
ATGGCATCAAATGGTCATGTTAATGGAGGAGAAAACTTTGAGTTGTGCAAGAAATCATCAGCCACTGATCCATTGAATTGGGAAATGGCAGCTGAATCTTTAAGAGGGAGTCATTTGGATGAAGTGAAAAAAATGGTGAGTGAATTTAGAAAACCAATGGTAAAACTTGGTGGTGAAACTTTAACAGTGGCACAAGTGGCTGCTATTGCTGTTAGGGACAAAAGTGCAAATGGTGTTAAAGTTGAACTTTCTGAAGAGGCAAGAGCTGGTGTTAAAGCTAGTAGTGATTGGGTTATGGATAGTATGAATAAAGGAACAGATAGTTATGGTGTTACTACTGGTTTTGGTGCTACATCTCATAGGAGAACCAAGAATGGTGGTGCTCTTCAAAAAGAACTTATTAGGTTCTTGAATGCTGGTGTTTTTGGCAATGGAACAGAAACAAGCCACACATTGCCACATTCAGCAACAAGGGCAGCTATGCTTGTTAGGATCAACACACTCCTACAAGGCTACTCTGGCATCAGATTTGAAATCTTGGAAGCAATTGCAAAATTGATTAACAGCAACATTACTCCATGTTTACCTCTCCGTGGCACGATCACTGCCTCGGGCGATCTTGTTCCTTTATCCTACATTGCTGGTTTGCTCACTGGTAGGCCTAATTCCAAGGCTGTTAGTCCCAATGGTGAGACCCTTAATGCTGAAGAAGCGTTCCGCGTTGCTGGTGTTAACGGTGGATTTTTCGAGTTGCAGCCTAAGGAAGGACTTGCACTTGTGAATGGTACAGCAGTTGGTTCTGGTATGGCATCAATGGTCCTCTTTGATTCCAACATTCTTGCTGTTATGTCTGAAGTTTTATCAGCAATTTTCGCTGAAGTTATGAACGGAAAGCCCGAATTTACTGACCATTTGACACACAAGTTGAAGCACCACCCTGGTCAAATTGAGGCTGCTGCTATTATGGAACATATTTTGGATGGAAGCTCTTATGTGAAGGCGGCTCAAAAGCTACATGAAATGGATCCTCTCCAAAAACCAAAGCAAGATCGTTATGCTCTCCGAACATCTCCACAATGGCTTGGCCCTCAAATTGAAGTCATTCGCGCTGCAACTAAGATGATTGAGAGGGAGATTAACTCAGTGAACGATAACCCCTTGATCGATGTTTCAAGAAACAAGGCATTACATGGTGGCAACTTCCAAGGCACCCCTATCGGTGTGTCCATGGATAATGCAAGATTGGCTCTTGCATCAATTGGGAAATTGATGTTTGCTCAATTCTCGGAACTTGTCAACGACTATTACAACAACGGTTTGCCATCTAACCTCACCGCATCAAGGAATCCAAGCTTGGACTATGGTTTCAAGGGAGCTGAAATCGCCATGGCATCTTACTGCTCAGAACTTCAATTCTTGGCAAATCCAGTGACAAACCATGTCCAAAGTGCTGAGCAACACAACCAAGATGTCAACTCCTTGGGCTTAATCTCAGCAAGGAAAACAGCTGAAGCTGTCGATATCTTAAAGCTCATGTCATCAACTTATCTAGTGGCACTTTGCCAAGCTATCGACTTGAGGCATTTGGAGGAAAACTTAAAGAATGCAGTCAAGAACACAGTTAGCCAAGTAGCTAAGAGAACTCTTACAATGGGTGCTAACGGTGAACTTCATCCAGCAAGATTCTGTGAAAAGGAATTGCTACGAGTCGTGGACAGGGAATACTTGTTCGCCTACGCTGATGATCCTTGCAGTTGCAACTACCCTTTAATGCAGAAACTGAGACAAGTACTTGTTGATCATGCAATGAATAATGGTGAAAGTGAGAAGAATGTGAACAGCTCAATCTTCCAAAAGATTGGAGCTTTCGAAGACGAATTAAAGGCTGTTTTACCAAAGGAAGTTGAGAGTGCAAGAGCTGCATTGGAATGTGGCAACCCTGCTATTGCTAACAGGATTACAGAATGCAGATCTTATCCATTGTACAGGTTTGTGAGAAAGGAGCTTGGAACAGAACTACTAACAGGAGAAAGAGTCCGATCACCGGGCGAGGAGTGTGAGAAAGTGTTCACAGCAATGTGCAATGGACAGATTATTGATCCAATGTTGGAGTGTCTCAAGAGCTGGAATGGTGCTCCTCTACCTATCTGTTAG

>Ntba633596
ATTTAATTAATAACCCAATTCTTGCTCCAAAATATACCTTCAATTTTTCACTAGACAAACCAACCCCTTTACACTTTTGTCCATTTTCTTGAATCATTTCATTTCATCTACAAAAAGAAAAATGGCTGGTGTTGCACAAAATGGTCACCAAGAAATGGATTTTTGCGTTAAAGTGGATCCATTGAACTGGGAAATGGCAGCTGATTCATTGAAAGGAAGCCATTTAGATGAAGTGAAGAAAATGGTGGCTGAGTTTAGGAAACCAGTAGTGAAACTTGGAGGTGAGACTTTAACAGTGGCACAAGTTGCGGCTATTGCTGCAAAAGATAATGCTAAAACTGTAAAAGTGGAGCTTTCTGAAGGAGCAAGAGCTGGTGTTAAAGCTAGTAGTGATTGGGTTATGGATAGTATGAGTAAAGGAACTGATAGTTATGGTGTTACTACTGGTTTTGGTGCTACTTCACATAGGAGAACCAAGAACGGTGGTGCTCTTCAAAAGGAACTAATTAGGTTCTTGAATGCTGGAGTTTTTGGCAATGGAACAGAGTCATGTCACACATTACCACAATCAGGGACAAGGGCAGCTATGCTAGTTAGAATCAACACACTCCTACAAGGATATTCTGGCATCAGATTTGAAATCTTGGAAGCAATCACTAAATTGCTTAACCACAATGTCACTCCATGTTTGCCCCTTCGCGGCACAATCACCGCCTCTGGTGATCTCGTCCCCTTGTCCTACATTGCTGGTTTACTCACAGGTCGGCCTAATTCCAAAGCCATTGGACCTAATGGTGAGACCCTCAATGCTGAAGAAGCGTTCCGTGTTGCTGGAGTTAACAGTGGATTTTTCGAGTTGCAGCCTAAGGAAGGCCTTGCTCTTGTGAATGGTACTGCAGTTGGTTCTGGTTTGGCCTCAATGGTCCTCTTTGATGCTAACATTCTCGCGGTCTTTTCTGAAGTTCTCTCAGCTATTTTCGCTGAGGTGATGAATGGAAAGCCCGAGTTCACTGACCACTTGACACACAAGTTGAAGCATCACCCCGGACAAATTGAGGCTGCTGCTATTATGGAACACATTTTGGATGGTAGCTCTTATGTGAAGGCGCCTCAGAAGCTTCACGAAACGGATCCTCTTCAAAAACCAAAGCAAGATCGTTACGCCCTCAGAACATCACCCCAGTGGCTTGGCCCTCAAATTGAGGTCATCCGTTCTGCAACCAAGATGATTGAGAGAGAGATTAACTCAGTGAACGACAACCCTTTGATTGATGTTTCAAGAAACAAGGCGTTACACGGTGGCAATTTCCAGGGCACACCAATTGGTGTCTCTATGGACAACGCTAGATTAGCCCTTGCTTCAATTGGGAAATTGATGTTTGCCCAATTCTCCGAGCTTGTCAACGATTACTACAACAACGGGTTGCCATCTAATCTGACAGCAGGAAGGAATCCAAGCTTGGACTATGGTTTCAAGGGATCTGAGATTGCCATGGCTTCATACTGTTCAGAACTTCAATTCTTGGCAAATCCAGTGACTAACCACGTACAAAGCGCCGAGCAACACAACCAAGATGTGAACTCCTTGGGCTTAATCTCAGCTAGAAAAACAGCTGAAGCTGTGGACATCTTAAAGCTAATGTCATCCACATATCTAGTCGCACTTTGCCAAGCGATAGACTTGAGGCATTTGGAAGAAAATCTGAGGAATGCAGTCAAGAACACGGTGAGCCAAGTCGCTAAGAGAACCTTGACAATGGGTGCCAATGGAGAACTTCATCCATCAAGATTCTGCGAAAAGGACTTGCTTCGAGTCGTGGACAGGGAATACGTCTTTCGTTACGCTGATGACGCCTGCAGCGCCAACTACCCACTGATGCAGAAACTAAGGCAAGTCCTTGTCGACCACGCCTTAGAAAATGGCGAAAATGAGAAGAACGCGAACAGCTCAATATTCCAAAAGATACTAGCTTTTGAAGGCGAGTTAAAGGCCGTGTTACCAAAAGAAGTCGAGAGTGCAAGAATCTCGCTGGAAAATGGGAACCCTGCAATTGCCAACAGGATAAAGGAATGCAGATCTTATCCACTCTACAGGTTTGTTAGAGAAGAACTTGGAGCTGAATTATTGACAGGAGAAAAAGTCAGGTCACCAGGTGAAGAATGTGACAAAGTGTTCACAGCAATGTGCAATGGACAAATTATTGATTCATTATTAGAGTGTCTCAAGGAATGGAATGGTGCTCCTCTTCCAATCTGTTAGAAGTTGGTTCTCAAACAACAGGATCTTTGTTTATGTTTGTCAATTACTTGTTATTTTTCTATTAATTTTTATATTTACTTTTTCTTTTGAGGTTGATTAATTGTAAACTCTGTTGAATATGTTGGTTTGTAGTTATATAAGTCTCTTTTCAGTAAAAATAAATGAAAAGTGACAATGTGCTTATAAAAAAAAAAAAAAAAAA

>Pame3621
GAATTCGGCACGAGCTAATCAGGCTTGGCGGCGCATCGCTGACAATATCTCAGGTGGCCGCCGTCGCCTATGAGCCGGAGGTCAGGGTGGAGTTGTCTGAGTCGGCGCGCGCCGGGGTCAAGGCAAGCAGTGATTGGGTGATGGAGAGCATGGACAAGGGGACAGACAGCTATGGAGTCACTACAGGGTTTGGTGCAACTTCCCACAGGAGAACCAAGCAAGGAGGAGCCCTCCACAAGGAGCTTATAAGATTCCTCAACGCTGGAATCTTTGGCACCAATGGAGAATCCGGCCACACATTGGCACCCTCTGCCACCAGGGCCGCCATGCTGGTGCGAATCAACACTCTCCTCCAAGGCTACTCTGGAATCCGATTCGAAATCTTGGAAGCAATCACAAGCCTCCTCAATCACAGCATCACCCCATGTTTGCCACTCAGGGGAACAATAACTGCATCTGGTGATCTAGTCCCCTTATCCTACATTGCTGGAATGTTGACCGGTCGGCCTAATAGCAAAGGCGATTGGCCTGATGGGAAAGAGATTGATGCAGGAGAGGCCTTCCGTCTAGCAGGAATTCCCAGTGGATTCTTTGAATTGCAGCCTAAAGAAGGCCTTGCACTTGTCAACGGCACTGCAGTCGGGTCTGGGCTAGCTTCGATGGTGTTGTTCGAAGCGAATGTTCTCTCAGTCCTATCGGAAGTTATCTCGGCCATCTTCTGTGAGGTAATGCAGGGGAAGCCAGAGTTCACAGACCATCTTACTCACAAGTTGAAGCATCATCCGGGCCAAATTGAGGCTGCAGCCATCATGGAACACATCTTAGATGGGAGCTCTTACATGAAGGTTGCAAAGAAGCTTCATGAGCTTGACCCGCTCCAAAAGCCAAAGCAAGACCCGTACGCCGCCCTCCGAACTTCTCCCCAGTGGCTTGGTCCCCAAATAGAGGTGATCAGGAATGCCACACTCTCAATTGAGAGGGAGATCAACTCAGTCAATGACAACCCATTGATAGACGTTTCGAGGAACAAGGCGCTCCATGGGCGGAACTTCCAAGGGACCCCAATTGGGGTGTCAATGGACAACACCAGATTAGCGATCGCTGCGATTGGGAAGCTTATGTTTGCACAGTTCTCTGAGCTTGTCAATGATTTCTACAACAATGGGTTGCCTTCAAATCTCTCAGGGGGACGGAACCCGAGCTTGGATTATGGGTTCAAGGGAGCTGAGATTGCAATGGCAGCCTATTGCTCAGAGCTCCAATTCCTGGCTAATCCAGTGACCAATCATGTTCAAAGCGCAGAGCAGCACAACCAAGATGTGAACTCCCTGGGGTTGATCTCTTCAAGGAAAACAGCTGAAGCTGTTGAGATCTTGAAGCTCATGTCATCTACTTTTCTTGTTGGGCTTTGCCAGGCAATTGATTTGAGGCATTTGGAGGAGAATTTGAAAAGCACAGTCAAGAACACTGTGAGTCAAGTGGCCAAGAGAGTTCTAACAATTGGTGTAAACGGAGAGCTCCACCCATCGAGGTTCTGCGAGAAGGACTTGATCAAGGTTGTTGATGGTGAGCATCTATTTGCTTACATTGATGACCCATGCAGCTGTACCTACCCTCTGATGCAGAAGCTAAGGCAAGTGCTGGTCGAACACGCGCTGATCAATGGAGAGAAGGAGAAGGATTCAAGCACATCAATCTTCCAAAAGATAGGTGCTTTTGAAGAGGAGCTGAAGACCCATCTGCCGAAAGAAGTAGAAAGCGCAAGGATTGAGCTTGAGAGAGGTAATTCAGCTATCCCAAATAGGATCAAGGAATGTAGGTCCTATCCTTTGTACAAGTTTGTGAGGGAGGAGCTCAAGACGAGCCTGCTGACGGGTGAGAAAGTCCGGTCGCCGGGTGAGGAGTTCGACAAGGTGTTCTCAGCGATTTGCCAAGGGAAGGTAATTGACCCCCTTCTAGAGTGTCTGAGAGAGTGGAATGGTGCTCCTATTCCCATTTGCTAGAACCAGCGAGTAAAACCAAATAATCTTCTATGTTTGCTTCTTAAGTAGTTGACCACTTTTCCTTCATGTCTATGCATTCAGATGATCTCTTGTGACTTGTATCCCGGGATTCTGGGTCC

>Orysa43760.1
ATGGCGAGCCAGACCGCCGACGCCACGGGGTTCGTCGCGAGCGACCCGCTGTCGTGGGGCAAGGCGGCGCTGGAGATGACGGGGAGCCACCTGGACGAGGTGAAGCGCATGGTGGCGCAGTCACGGGAGGCCGTGGTGAAGATCGAGGGGTCCAGCCTCCGCGTCGGCCAGGTGGCCGCCGTCTCCGCGGCCAAGGACGCCTCCGGCGTGGTGGTCGAGCTGGACGAGGAGGCCCGCCCCCGCGTCAAGGCCAGCAGCGAGTGGATCCTCAACTGCATCGCCCACGGCGGCGACATCTACGGCGTCACCACCGGCTTCGGCGGCACCTCCCACCGCCGCACCAAGGACGGCCAGGCCCTCCAAGTTGAGCTGCTCAGGCATCTCAATGCCGGAATCTTCGGCAACGGCTCCGATGGCAACTCGCTGCCGTCGGAGGTGTCGCGTGCGGCGATGCTTGTGCGCATCAACACCCTGCTCCAGGGCTACTCGGGCATCCGCTTCGAGATCCTCGAGGCGATCACCAAGCTGATCAACACCGGGGTCAGCCCATGCCTGCCGCTCCGAGGCACCATCACGGCGTCCGGCGACCTCGTGCCGCTGTCCTACATTGCCGGCCTCATCACCGGGCGCCCCAACGCGCAGGCGGTGACCGTCGATGGCAAGAAGGTGGACGCCGCCGAGGCGTTCAAGATCGCCGGCATCCAGGGCGGCTTCTTCAGGCTGGAGCCCAAGGAAGGTCTCGCCATCGTGAACGGCACCTCCGTGGGCTCGGCCCTCGCTGCCATGGTGCTCTACGACGCGAACGTCCTCGCCGTCCTGTCCGAGGTGCTGTCCGCCGTGTTCTGCGAGGTGATGAACGGCAAGCCCGAGTACACCGACCACCTGACGCACAAGCTGAAGCACCACCCGGGCTCGATCGAGGCCGCCGCCATCATGGAGCACATCCTCGCCGGCAGCGCGTTCATGCCGCACGCGCAGAAGGTGAACGAGGTGGACCCGCTGCTGAAGCCGAAGCAGGACAGGTACGCGCTCCGCACGTCGCCGCAGTGGCTGGGACCCCAGATCGAGGTCATCCGCGCGGCCACCAAGTCGATCGAGCGCGAGGTCAACTCGGTGAACGACAACCCGGTCATCGACGTCCACCGCGGCAAGGCCCTGCACGGCGGCAACTTCCAGGGCACGCCCATCGGCGTGTCCATGGACAACACCCGCCTCGCCATCGCCAACATCGGCAAGCTCATGTTCGCCCAGTTCTCCGAGCTGGTCAACGAGTTCTACAACAACGGGCTCACGTCAAACCTGGCCGGCAGCCGCAACCCGAGCTTGGACTACGGCTTCAAGGGCACCGAGATCGCCATGGCCTCCTACTGCTCGGAGCTCCAGTTCCTCGCCAACCCGGTCACCAACCACGTCCAGAGCGCGGAGCAGCACAACCAGGACGTCAACTCCCTCGGCCTCGTCTCCGCCAGGAAGACCGCCGAGGCGGTGGACATCCTCAAGCTCATGTCCTCCACCTACCTGGTTGCGCTCTGCCAGGCCGTCGACCTGCGCCACCTGGAGGAGAACCTCAAGAGCGCCGTCAAGAACTGCGTGACGACGGTGGCCAAGAAGGTGCTCACCACGGGCCCCGCCGGCGGCCTCCACAGCGCGCGCTTCAGCGAGAAGGCCCTGCTCACCGCCATCGACCGCGAGGCCGTGTACAGCTACGCCGACGACCCGTGCAGCGCCAACTACCCGCTGATGACCAAGATCCGCGCCGTGCTCGTCGAGCACGCCCTCGCCAACGGCCCCGCCGAGAAGGACGACGGCTCCTCCGTGTTCTCCAAGATCACCGCGTTCGAGGAGGAGCTCCGCGAGGCGCTGCCCAGGGAGATGGAGGCGGCGCGCGTGGCGTTCGAGACCGGCACCGCGCCGATCACCAACAGGATCAAGGAGAGCAGGTCGTTCCCGCTGTACCGCTTCGTCCGCGAGGAGCTCGGCTGCGTGTACCTCACCGGAGAGAAGCTCAAGTCCCCCGGCGAGGAGTGCAACAAGGTGTTCCTGGCCATCAGCGAGCGCAAGCTCATCGACCCGATGCTCGAGTGCCTCAAGGAGTGGAACGGCGAGCCCCTGCCCATCTGCTGA

>Ory41650.1
ATGGAGTGCGAAACCGGGCTTGTTCGTTCCCTGAACGGCGACGGGCTGTGCATGTCGTCGGTGTCGGCGCCGCCGCGGGCCGACCCACTGAACTGGGGGAAGGCGGCGGACGAGCTGGCGGGGAGCCACCTCGACGAGGTGAAGCGGATGGTGGAGGACTTCCGCCAGCCGCTGGTGAAGATCGAGGGCGCCAGCCTGACGATCGCGCAGGTGGCCGCCGTGGCCGCCGGCGCCGGCGACGCCAGGGTGGAGCTCGACGAGTCCGCCCGCGGCCGCGTCAAGGCCAGCAGCGACTGGGTCATGAACAGCATGATGAACGGCACCGACAGCTACGGCGTCACCACCGGCTTCGGCGCCACCTCCCACCGCCGCACCAAGGAGGGCGGCGCGCTCCAGAGGGAGCTCATCAGATTCCTCAATGCCGGCGCCTTCGGCACCGGCACCGACGGCCACGTTCTGCCGGCGGAGGCGACGCGCGCGGCGATGCTCGTCCGCATCAACACCCTCCTCCAGGGTTACTCCGGCATCCGCTTCGAGATCCTCGAGGCCATCACCAAGCTGCTCAATGCCAACGTCACGCCGTGCCTGCCGCTCCGGGGCACCATCACCGCCTCCGGTGACTTGGTCCCACTGTCCTACATTGCCGGCCTCATCACCGGCCGCCAGAACTCCGTGGCCGTCGCCCCGGATGGCCGCAAGGTGACCGCCGCCGAGGCATTCAAGATTGCCGGCATTGAGCACGGCTTCTTCGAGTTGCAGCCTAAGGAAGGTCTTGCCATGGTGAACGGCACTGCCGTCGGCTCTGGCCTTGCATCGACCGTGCTCTTTGAGGCCAACGTCCTTGCCATCCTCGCCGAGGTCCTGTCCGCCGTGTTCTGTGAGGTCATGACCGGCAAGCCGGAGTACACCGACCACCTGACACACAAGCTGAAGCACCACCCTGGACAGATCGAGGCTGCCGCCATCATGGAGCACATCTTGGAAGGCAGCTCGTACATGAAGCTGGCGAAGAAGCTCGGCGAGCTCGACCCGTTGATGAAGCCGAAGCAGGACAGGTACGCGCTCCGCACGTCGCCGCAGTGGCTCGGCCCACAGATCGAGGTCATCCGCTTCGCCACCAAGTCGATCGAGCGCGAGATCAACTCCGTCAACGACAACCCGCTGATCGATGTCTCCCGTGGCAAGGCGCTTCACGGTGGCAACTTCCAGGGCACGCCCATCGGCGTGTCCATGGACAACACCCGCCTCGCCCTCGCTGCCATCGGCAAGCTCATGTTCGCGCAGTTCTCTGAGCTCGTGAACGACTTCTACAACAACGGGCTTCCTTCCAACCTGTCCGGTGGACGCAACCCCAGCTTGGACTATGGGTTCAAGGGCGCGGAGATCGCCATGGCGTCGTACTGCTCCGAGCTCCAGTTCTTGGGCAACCCGGTGACCAACCATGTCCAGAGCGCGGAGCAGCACAACCAGGACGTGAACTCGCTTGGTCTCATCTCCTCCAGGAAGACCGCCGAGGCCATCGACATCCTGAAGCTCATGTCCTCCACGTTCTTGATCGCCCTGTGCCAAGCCATCGACCTGCGCCACCTCGAGGAGAACATGAAGACCGCGGTGAAGAACTGCGTGATGCAGGTGGCCAAGAAATCCCTGAGCATGAACCACATGGGCGGCCTCCACATCGCTCGCTTCTGCGAGAAGGACCTGCTCACCGCGATCGACCGCGAGGCCGTGTTCGCCTACGCCGACGACCCCTGCAGCGCCAACTACCCGTTGATGCAGAAGCTCCGCGCGGTGCTCATCGAGCACGCGCTCGCCAACGGCGACGCCGAGCGCGTCCTGGAGACCTCCATCTTCGCCAAGGTGGCCGAGTTCGAGCAGCACGTCCGCGCCGCGCTGCCCAAGGAGGTGGAGGCCGCCCGCGCCGCCGTCGAGAACGGCACCCCGCTCGTCCCCAACCGGATCAAGGAGTGCCGCTCGTACCCGCTCTACCGGTTCGTGCGCGAGGAGGTCGGCACCGAGTACCTCACCGGCGAGAAGACGCGGTCGCCCGGCGAGGAGCTGAACAAGGTGCTCGTCGCCATCAACGAGCGCAAGCACATCGACCCGCTGCTCGAATGCCTCAAGGAATGGAATGGCGCGCCACTGCCACTCTGCTGA

>Ory41670.1
ATGGCGTGCGAGAACGGTCAGGTTGCTGCCGATGGCATCAACGGCCTCTGCATGGCGGCGCCCCGCGCCGACCCGCTGAACTGGGGGAAGGCGGCGGAGGAGATGTCGGGGAGCCACCTCGACGAGGTGAAGCGCATGGTGGCCGAGTACCGCCAGCCGCTGGTAAAGATCGAGGGCGCCAGCCTGAGGATCGCGCAGGTCGCCGCGGTGGCCGCGGCCGGCGAGGCCAGGGTCGAGCTCGACGAGTCGGCCCGCGAGCGCGTCAAGGCCAGCAGCGACTGGGTGATGAACAGCATGATGAACGGCACGGACAGCTACGGTGTCACCACCGGCTTCGGCGCCACGTCCCACAGGAGGACCAAGGAAGGTGGTGCCCTGCAAAGAGAGCTCATCAGGTTCCTCAATGCCGGCGCCTTCGGCACGGGCACGGACGGCCACGTCCTGTCCGCCGAGGCCACGCGCGCGGCGATGCTCGTCCGCATCAACACTCTCCTCCAGGGCTACTCAGGCATCCGCTTCGAGATCCTCGAGGCGATTACCAAGCTGCTCAATGCCAACGTCACGCCATGCCTGCCACTCAGGGGCACGGTTACCGCGTCCGGCGACCTGGTCCCGCTCTCCTACATTGCCGGCTTGGTCACCGGCCGCGAGAACTCTGTCGCGGTCGCTCCTGATGGCAGCAAGGTGAACGCCGCTGAGGCGTTTAAGATTGCTGGCATCCAAGGTGGCTTCTTCGAGTTGCAGCCCAAGGAAGGTCTCGCCATGGTGAATGGCACTGCCGTCGGCTCTGGACTTGCCTCCACGGTGCTCTTTGAGGCGAACATTCTTGCTGTCCTTGCCGAGGTCCTGTCCGCCGTGTTCTGCGAGGTGATGAACGGCAAGCCGGAGTACACCGACCACCTGACACACAAGCTGAAGCACCACCCTGGACAGATCGAGGCTGCTGCCATCATGGAGCACATCTTGGAAGGCAGCTCGTACATGAAGCTGGCGAAGAAGCTCGGTGAGCTCGACCCGTTGATGAAGCCGAAGCAAGACCGGTACGCGCTCCGCACGTCGCCGCAATGGCTTGGCCCTCAGATCGAAGTTATTCGTGCGGCCACCAAGTCCATTGAGCGCGAGATCAACTCTGTCAATGACAACCCACTCATTGATGTCTCCCGCGACAAGGCGCTTCATGGTGGTAACTTCCAGGGCACTCCCATCGGTGTGTCCATGGACAACACTCGCCTCGCAATTGCTGCCATCGGCAAGCTCATGTTCGCGCAGTTCTCAGAGCTTGTGAACGACTACTACAACAACGGCCTTCCCTCCAACCTGTCCGGCGGGCGCAACCCGAGCTTGGATTACGGCTTCAAGGGCGCCGAGATCGCCATGGCTTCGTACTGCTCCGAGTTGCAGTTCTTGGGCAACCCAGTGACCAACCACGTCCAGAGCGCGGAGCAGCACAACCAGGACGTCAACTCCCTCGGCCTCATCTCCTCCAGGAAGACAGCCGAGGCCGTCGAAATCCTGAAGCTCATGTCCTCCACGTTCTTGGTCGCCCTGTGCCAGGCCATCGACCTGCGGCAAATCGAGGAGAACGTCAAGAGCGCCGTCAAGAGCTGCGTCATGACAGTGGCCAGGAAGACTCTGAGCACGAGCGCCACCGGCGGTCTCCACGCCGCTCGCTTCTGCGAGAAGGATCTTCTCCAGGAGATCGACCGCGAAGCCGTGTTCGCGTACGCCGACGACCCGTGCAGCGCCAACTACCCGCTGATGAAGAAGCTCCGGAACGTGCTTGTGGAGCGCGCCCTCGCCAACGGCGCGGCCGAGTTCAACGCCGAGACCTCGGTGTTCGCCAAGGTCGCCCAGTTCGAGGAGGAGCTCCGCGCGGCGCTGCCAGCGGCGGTGTTGGCCGCACGGGCAGCTGTGGAGAACGGCACGGCGGCAACGCCCAACAGAATCACCGAGTGCCGCTCCTACCCACTGTACCGGTTTGTGCGCGAGGAGCTCGGAACCGCGTACCTCACCGGCGAGAAGACGCGGTCGCCCGGCGAGGAGCTGAACAAGGTGCTCGTCGCCATCAACCAAGGCAAGCACATTGATCCGCTGCTTGAGTGTCTCAAGGAGTGGAACGGCGCGCCCCTGCCCATCTGCTAA

>Ory41680.1
ATGGAGTGCGAGAACGGCCGCGTTTCTGCCAATGGCATGAGTGGTCTCTGCGTCGCGGCGCCCCGCGCCGACCCGCTGAACTGGGGGAAGGCCACGGAGGAGATGACGGGGAGCCACCTCGACGAGGTGAAGAGGATGGTGGCGGAGTACCGCCAGCCTCTGGTCAAGATCGAGGGCGCTAGCCTGAGGATCGCGCAGGTCGCCGCGGTGGCCGCGGCCGGCGAGGCCAGGGTGGAGCTCGACGAGTCGGCCCGCGAGCGCGTCAAGGCCAGCAGCGACTGGGTGATGAACAGCATGATGAACGGCACGGACAGCTACGGTGTCACCACCGGTTTCGGCGCCACGTCCCACAGGAGGACCAAGGAGGGTGGTGCTCTGCAAAGAGAGCTCATCAGATTCCTCAATGCCGGCGCGTTCGGCACTGGCACCGACGGTCATGTTTTGCCGGCGGAGGCAACCCGCGCGGCAATGCTCGTCCGCATCAACACACTCCTCCAGGGATACTCCGGCATCCGGTTCGAGATCCTCGAGGCGATCGCCAAGCTGCTCAACGCGAACGTCACACCGTGCCTGCCGCTCCGGGGCACGATCACCGCCTCCGGTGACCTCGTCCCGCTGTCCTACATTGCCGGCCTTGTCACTGGGCGCGAGAACGCCGTGGCGGTTGCACCAGATGGCAGCAAGGTGAACGCCGCTGAGGCGTTCAAGATTGCTGGCATCCAGGGCGGCTTCTTCGAGCTGCAGCCCAAGGAAGGCCTTGCCATGGTCAATGGCACTGCCGTGGGCTCTGGCCTTGCATCGACCGTGCTCTTTGAGGCTAACATTCTTGCCATCCTCGCCGAGGTCCTCTCGGCCGTGTTCTGCGAGGTGATGAACGGCAAGCCGGAGTACACCGACCACCTGACTCACAAGCTCAAGCACCATCCAGGACAGATCGAGGCCGCCGCCATCATGGAGCACATCTTGGAGGGAAGCTCCTACATGAAGCATGCCAAGAAGCTTGGTGAGCTCGACCCACTGATGAAGCCGAAGCAAGACCGGTACGCGCTCCGGACATCCCCACAGTGGCTCGGCCCTCAAATTGAGGTTATCCGCGCCGCCACCAAGTCCATCGAGCGTGAGATCAACTCCGTGAACGACAACCCGCTCATCGACGTCTCCCGCGGCAAGGCGCTGCACGGTGGCAACTTCCAGGGCACGCCCATCGGCGTGTCCATGGACAACACCCGCCTCGCCATCGCTGCCATCGGCAAGCTCATGTTCGCGCAGTTCTCGGAGCTCGTGAACGACTTCTACAACAACGGCCTGCCATCCAACCTGTCTGGCGGTCGCAACCCGAGCTTGGACTACGGGTTCAAGGGCGCCGAGATCGCCATGGCCTCCTACTGCTCCGAGCTGCAGTTCTTGGGCAACCCAGTGACCAACCACGTCCAGAGCGCCGAGCAGCACAACCAGGACGTCAACTCTCTTGGACTCATCTCCTCCAGGAAGACCGACGAGGCAATCGACATCCTGAAGCTCATGTCCTCCACGTTCTTGATCGCCCTCTGCCAGGCCGTCGACCTGCGGCACATCGAGGAGAACGTCAAGAGCGCCGTCAAGAGCTGCGTCATGACGGTGGCCAAGAAGACACTCAGCACCAACTCCACCGGCGATCTCCACGTCGCACGCTTCTGCGAGAAGGACCTGCTCAAGGAGATCGACCGCGAGGCGGTGTTCGCGTACGCGGACGACCCGTGCAGCCACAACTACCCGCTGATGAAGAAGCTGCGCAACGTGCTCGTGGAGCGCGCCCTCGCCAACGGCGCGGCCGAGTTCAACGCCGACACCTCGGTGTTCGCCAAGGTCGCGCAGTTCGAGGAGGAGCTGCGCGCGACTCTGCCAGGTGCGATCGAGGCCGCACGTGCGGCTGTGGAGAACGGCACGGCGGCGATTCCCAGCAGAATCACCGAGTGCAGGTCGTATCCGCTCTACCGGTTCGTGCGCGAGGAGCTCGGAACAAAGTACCTGACCGGCGAGAAGACACGATCGCCTGGCGAGGAGCTGAACAAGGTTCTTGTGGCTATCAACGAAGGCAAGCACATCGACCCGTTGCTCGAGTGCCTCAAGGAGTGGAACGGCGAGCCCCTGCCAATCTGCTGA

>Ory48110.1
ATGGAGTGTGAGACCGGTGTCAACGGCTCAGGGCCGCGCGGCAGCGACCCCTTGTACTGGGGCAAGGCGGCAGAGGGTGTTGCGGGGAGCCACCTCGAGGAGGTGAAGAGGATGGTGGTTGAGTACCGCGCGCCGCTGGTGAAGATCGACGGCGCCATGCTCAGCGTCGCCAAGGTGGCAGCCGTCGCCGGCGAGGCCGCCCGGGTGCAGGTGGTGCTGGACGAATCCGCACGACCCCGCCTGGAGGCTAGCCGCGAGTGGGTTTTCGAAAGCACCATGAATGGCACCGACACGTACGGCGTCACCACCGGCTTCGGGGGTGCCGCCCACCGCCGCACCAAGGAGTTCGCCGCGCTCCAGAAAGAGCTGATCCGATACCTCAACGCCGGCGTCTTTGGAGCCAGCCGCAGCGACGGCTACACGCTGCCGACGGAGGTCACGCGCGCAGCCATGCTCGTGCGCATCAACACCCTCACCCAGGGCTACTCGGGCATCCGCTTCGAGATCCTCGAGGCCATCGCCAAGCTGCTCAACGCCAACGTTACGCCGTGCCTGCCGCTCCGGGGCACCATCACCGCGTCCGGCGACCTGGTCCCTCTGTCCTACATCGCCGGCCTAATCACCGGCCGCCACAACTCCGCGGCGGTGGCCCCGGACGGCACCAAGGTGGACGCCGCCGAGGCATTCAGGATGGCCGGCATCGAGCACGGGTTCTTCGCGTTGCAGCCCAAGGAAGGGCTCGCCATCGTCAACGGCACGGCCGTGGGCTCCGGCCTCGCGGCGATCGTGCTCTTCGAGGCCAACGTCCTCGCCGTCCTTGCCGAGGTCCTCTCGGCGGTGTACTGCGAGGTAATGGCCGGCAATCCGGAGTACACCGACCACCTCATCCACGCGCTGAAGCACCACCCTGGACAGATCGAAGCTGCGGCCATCATGGAGCACATACTGGAAGGCAGCTCCTACATGAAGAAGCTTGCCAAGGACAAGGAGCAGGGCCAGGGCGAGCTTGACCGGCTGACGAAGCTGAAGCAGGACAGGTACGCCATCCGCACGGCGCCGCAGTGGCTCGGCCCGCAGGTCGAGGTCATCCGCTTCGCCACCAAGTCCATCGAGCGGGAGATCAACTCCGTCAACGACAACCCGGTCATCGACGTCGCCCGCCGCAAGGCGCTCCACGGCGGCAACTTCCAGGGCACTCCCGTCGGGGTGTCCATGGACAACACTCGTCTCGCCATCGCTGCCATCGGCAGGCTCATGTTCTCGCAGTTCTCCGAGCTCGTCAGTAGCTTCTACAGCAACGGCCTTCCCTCCAACCTGTCCGGCGGGCGCAACCCGAGCTTGGACTACGGTTTCAATGGCGCCGAGGTCGCCATGGCGTCCTACTGCTCTGAGCTCCAGTTCCTCGCCAACCCGGTGACCAACCATGTGCAGACCGCGGAGCAGCACAACCAGAGCGTCAACTCTCTCGGCCTCATCTCCTCCAGGATGACTGCAGAGGCCGTCACCATCCTGAAGCTCATGTCCTCTACTTTCCTCATCGCACTGTGCCAGGCCGTCGACCTGCGCCAACTCGAGGAGAGCATCAAGGCCGCTGTTAACAAGTGCGTGACGAATGTCGCCAAGAAATCCCTGACCCTGGCCATGGACGACGACGACCATCTGCTAGCGCTGCTCGGCGCTGCTATCGACCGCGTGGCGGTGTTCACGTACGCAGAAGACCCATGCAGATCCAGCTTGCCACTCATGCAGAAGCTCCGCGCGGTGCTCATGGAGCATGCGCTGGCCAATAACGGTGACATCCTCCTGGCCAAGGTGGCTGAGTTCGAGCAGCAGCTCCGCGCGGTGCTCCCCGACGAGGTGGAGGCCGCACGCGCCGCTGTAGAGAGCGGCACGGCCCCGAACAGGATCTCCGACTGCCGCTCGTACCCGCTGTACAGGTTCGTGCGCAAGGAGCTCGGCGCCGAGTACCTGACCGGCGAGAAGACGCGGTCTCCCGGGGAGGAGGTGGACAAGGTGGTGATCGCCATGAACCAGCACAAGCACATCCATCCACTGCTGGAGTGCCTCAGCGAGTGGAAAGGCGCGCCCCTGCCACTTAGCTGA


>Ory35290.1
ATGGAGTGCGAGACTGGCTACGTCGCCGCGGCCGCCGATGGTGGTCTCTGCATGGAGGTGCCCCGCGCCGACCCGCTCAACTGGGGGAAGGCGGCGGAGGAGATGGCCGGGAGCCACCTCGACGAGGTGAAGAGGATGGTGGCGGAGTACCGGCAGCCCGTGGTGCGGATCGAGGGCGCCAGCCTGAGGATCGCGCAGGTGGCGGCGGTTGCCGGCGCCGGCGACGGCGAGGCCGCCATGGTCGAGCTCGACGAGTCGGCGCGGGAGCGCGTCAAGGCCAGCAGCGACTGGGTGATGAACAGCATGGCGAACGGCACCGACAGCTACGGCGTCACCACCGGGTTCGGCGCCACGTCGCACCGGCGGACCAAGGAGGGCGGCGCGCTGCAGCGGGAGCTCATCAGGTTCCTCAACGCCGGCGCCTTCGGCACCGGCGCCGACGGCCACGTCCTCCCCGCGGGTGCCACGCGCGCGGCGATGCTCGTCCGGATCAACACCCTGCTGCAAGGCTACTCCGGCATCCGGTTCGAGATCCTCGAGGCGGTCGCCAAGCTGCTCAACGCCAACGTCACGCCGTGCCTGCCGCTCCGGGGCACGATCACCGCGTCGGGCGACCTCGTCCCGCTCTCCTACATCGCCGGGCTCGTCACCGGCCGGGAGAACTCCGTCGCGGTGGCGCCCGACGGCAGGAAGGTGAACGCCGCCGAGGCGTTCAAGATCGCCGGCATCCAGGGCGGCTTCTTCGAGCTGCAGCCCAAGGAAGGCCTCGCCATGGTGAACGGGACGGCCGTGGGCTCCGGCCTCGCCTCCACCGTGCTGTTCGAGGCCAACGTCCTCGCCATCCTCGCCGAGGTGCTCTCCGCCGTGTTCTGCGAGGTGATGAACGGCAAGCCGGAGTACACCGACCACCTCACCCACAAGCTGAAGCACCACCCGGGGCAGATCGAGGCGGCCGCCATCATGGAGCACATCTTGGAAGGCAGCTCGTACATGAAGGAGGCGAAGAGGCTCGGCGAGCTCGACCCGCTGATGAAGCCGAAGCAGGACAGGTACGCGCTCCGGACGTCGCCGCAGTGGCTCGGCCCCCAGATCGAGGTCATCCGCGCCGCCACCAAGTCGATCGAGCGCGAGATCAACTCCGTCAACGACAACCCGCTCATCGACGTCTCCCGCGGGAAGGCGCTGCACGGCGGCAACTTCCAGGGCACCCCCATCGGCGTGTCCATGGACAACACCCGCCTCGCCATCGCCGCCATCGGGAAGCTCATGTTCGCGCAGTTCTCCGAGCTGGTGAACGACTTCTACAACAACGGCCTGCCCTCCAACCTCTCCGGCGGCCGCAACCCGAGCTTGGACTACGGCTTCAAGGGCGCCGAGATCGCCATGGCGTCCTACTGCTCCGAGCTGCAGTTCTTGGGCAACCCGGTGACCAACCACGTCCAGAGCGCCGAGCAGCACAACCAGGACGTGAACTCGCTGGGCCTCATCTCCTCCAGGAAGACGGCGGAGGCCATCGACATCCTCAAGCTCATGTCCTCCACCTTCCTCGTCGCGCTCTGCCAGGCGATCGACCTGCGCCACATCGAGGAGAACGTCAAGGGCGCCGTCAAGACCTGCGTCATGACGGTCGCCAAGAAGACGCTGAGCACCAACTCCACCGGCGGCCTCCACGTCGCCCGCTTCTGCGAGAAGGACCTGCTCAGCGAGATCGACCGGGAGGCCGTGTTCGCGTACGCCGACGACCCGTGCAGCGCCAACTACCCGCTGATGAAGAAGCTCCGCAGCGTGCTCGTCGAGCGCGCGCTCGCCAACGGCGCCGCCGAGTTCGACGCGGAGACCTCCGTGCTCGCCAAGGTCGCGCGGTTCGAGGAGGAGCTCCGCGCGGCGCTGCCCCGGGCCGTCGAGGCCGCGCGCGCCGCCGTGGAGAGCGGCACGGCGGCGGCGCCCAACAGGATCGCCGAGTGCCGCTCGTACCCGCTCTACCGGTTCGTGCGCGAGGAGCTCGGCACCGCCTACCTCACCGGCGAGAAGACGCGGTCGCCCGGCGAGGAGCTCAACAAGGTGCTCGTCGCGATCAACCAGGGCAAGCACATCGACCCGCTGCTCGAGTGCCTCAAGGAGTGGAACGGCGCGCCACTGCCAATCTGCTGA

>Ory43800.1
ATGGAGTGCGAGAACGGGCACGTCGCCGCCGCCGCCAACGGCAGCAGCCTGTGCGTGGCTAAGCCGCGTGCCGACCCGCTCAACTGGGGGAAGGCGGCGGAGGAGCTGTCCGGGAGCCATCTGGACGCGGTGAAGCGCATGGTGGAGGAGTACCGCAGGCCCGTGGTGACGATCGAGGGCGCCAGCCTGACCATCGCGCAGGTCGCGGCGGTGGCCTCCGCCGGCGCCGCCAGGGTGGAGCTCGACGAGTCCGCCCGCGGCCGCGTCAAGGCCAGCAGCGACTGGGTCATGAACAGCATGATGAACGGCACCGACAGCTACGGCGTCACCACCGGCTTCGGCGCCACCTCCCACCGGAGGACCAAGGAGGGCGGCGCGCTCCAGCGAGAGCTTATCCGGTTTCTTAATGCCGGGGCGTTCGGCAACGGCGACGACGGCCACGTGCTGCCGGCCGCGGCGACGCGGGCAGCCATGCTCGTCCGCATCAACACTCTGCTCCAGGGGTACTCTGGCATCCGGTTCGAGATCCTCGAGACGATCGCCACGCTGCTTAACGCCAACGTGACGCCGTGCTTGCCGCTCCGGGGCACGATCACCGCGTCCGGCGACCTCGTCCCGCTCTCCTACATCGCGGGACTCGTCACCGGCCGACCAAACTCTGTGGCGGTGACGCCCGATGGCAGGAAGGTGGATGCCGCGGAGGCGTTCAAGATCGCCGGCATCCAGCACGGCTTCTTCGAGCTCCAGCCCAAGGAAGGCCTCGCCATGGTGAACGGCACGGCCGTCGGCTCCGGGCTCGCCTCGATGGTGCTCTTTGAGGCGAACGTCCTTGGCGTGCTCGCGGAGGTCCTCTCCGCGGTGTTCTGCGAGGTCATGAACGGCAAGCCGGAGTACACCGACCACCTGACGCACAAGCTTAAGCACCACCCGGGACAGATTGAGGCAGCCGCCATTATGGAGCACATCTTGGAGGGGAGCTCCTACATGATGCTGGCGAAGAAGCTCGGCGAGCTCGACCCGCTGATGAAGCCCAAGCAAGACAGGTACGCGCTCCGCACGTCGCCGCAATGGCTCGGCCCCCAGATTGAGGTCATCCGTGCCGCCACCAAGTCGATCGAGCGCGAGATCAACTCCGTCAACGACAACCCGCTCATTGACGTCTCCCGTGGCAAGGCGCTCCACGGCGGCAACTTCCAGGGCACACCCATCGGCGTGTCCATGGACAACACCAGGCTCGCCATTGCCGCGATCGGTAAGCTCATGTTCGCGCAGTTCTCTGAGCTCGTGAACGATTTCTACAACAACGGCCTGCCGTCCAACCTGTCCGGTGGGCGCAACCCGAGCTTGGACTACGGCTTCAAGGGTGCCGAGATCGCCATGGCATCGTACTGCTCTGAGCTCCAGTTCTTGGCCAACCCTGTGACCAACCATGTCCAGAGCGCGGAGCAGCACAACCAAGACGTCAACTCTCTCGGCCTCATCTCGTCCAGGAAGACGGCCGAGGCCATCGACGTGCTCAAGCTCATGTCCTCGACGTTCTTGATCGCGCTATGCCAGGCCATCGACCTGCGCCACCTCGAAGAGAACGTCAGGAGCGCCGTCAAGGGCTGCGTGACGACGGTGGCGAGGAAGACCCTGAGCACCAGCGCCACCGGCGACCTCCACAAGGCCCGGTTCTGCGAGAAGGACCTGCTCCAGGCGATCGACCGCGAGGCCGTGTTCGCGTACGCGGACGACCCCTGCAGCGCCAACTACCCGCTGATGCAGAAGATGCGCGCCGTCCTCATCGAGCACGCGCTGGCCAACGGCGAGGCGGAGCGCAACGTCGACACCTCGGTGTTCGCCAAGGTCGCGACGTTCGAGGAGGAGCTCCGCGTGGCGCTGCCCAGGGAGGTGGAGGCTGCCCGTGCGGCCGTGGAGAACGGCACCGCCGCAAAGGCGAACAGGATCACCGAGTGCAGGTCGTACCCGCTCTACCGGTTCGTCCGCGAGGAGCTCGGGACAGAGTACTTGACCGGGGAGAAGACGCGGTCGCCCGGCGAGGAGGTGAACAAGGTGTTCGTCGCCATGAACCAGGGCAAGCACATCGACGCACTGCTCGAGTGCCTCAAGGAGTGGAACGGCGAGCCTCTGCCCATCTGCTGA

>Orysa41630.1
ATGGCGGGCAACGGGCCGATCAACAAGGAGGACCCGCTCAACTGGGGCGCGGCGGCGGCCGAGATGGCCGGCAGCCACCTCGACGAGGTGAAGCGCATGGTGGCGCAGTTCCGCGAGCCGCTGGTCAAGATCCAGGGCGCCACCCTCCGCGTCGGCCAGGTGGCCGCCGTCGCCCAGGCCAAGGACGCCGCCGGCGTCGCCGTCGAGCTCGACGAGGAGGCCCGCCCCCGCGTCAAGGCCAGCAGCGAGTGGATCCTCAACTGCATCGCCCACGGCGGCGACATCTACGGCGTCACCACCGGCTTCGGCGGCACCTCCCACCGCCGCACCAAGGACGGCCCCGCCCTCCAAGTCGAGCTCCTCAGGCATCTCAACGCCGGAATCTTCGGCACTGGCTCCGATGGCCACACGCTGCCGTCGGAGACGGTGCGGGCGGCCATGCTCGTGCGCATCAACACCCTCCTCCAGGGCTACTCCGGCATCCGGTTCGAGATCCTCGAGGCCATCACCAAGCTGCTCAACACCGGCGTCACGCCGTGCCTGCCGCTCCGTGGCACCATCACCGCGTCCGGTGACCTGGTTCCCCTGTCCTACATTGCCGGCCTCATCACCGGCCGCCCCAACGCGCAGGCCATCTCGCCCGACGGCAGGAAGGTGGACGCCGCCGAGGCGTTCAAGCTCGCCGGCATCGAGGGTGGCTTCTTCACGCTGAACCCCAAGGAAGGTCTCGCCATCGTCAATGGCACGTCCGTGGGGTCGGCGCTCGCGGCCACCGTGATGTTCGACGCCAACATCCTCGCCGTCCTGTCCGAGGTGCTCTCGGCGGTGTTCTGCGAGGTGATGAACGGCAAGCCGGAGTACACCGACCACCTGACCCACAAGCTGAAGCACCACCCTGGGTCGATCGAGGCCGCCGCCATCATGGAGCACATCCTCGCCGGGAGCTCGTTCATGAGCCACGCCAAGAAGGTGAACGAGATGGACCCGCTGCTGAAGCCGAAGCAGGACAGGTACGCGCTCCGCACGTCGCCGCAGTGGCTCGGCCCGCAGATCGAGGTCATCCGCGCCGCCACCAAGTCCATCGAGCGCGAGGTCAACTCCGTGAACGACAACCCGGTGATCGACGTCCACCGCGGCAAGGCGCTCCACGGCGGCAACTTCCAGGGCACCCCCATCGGTGTGTCCATGGACAACGCCCGTCTCGCCATCGCCAACATCGGCAAGCTCATGTTCGCGCAGTTCTCCGAGCTCGTGAACGAGTTCTACAACAACGGGCTGACCTCCAACCTGGCCGGCAGCCGCAACCCGAGCTTGGACTACGGGTTCAAGGGCACCGAGATCGCCATGGCCTCCTACTGCTCTGAGCTCCAGTACCTCGCCAACCCCATCACCAACCATGTCCAGAGCGCGGAGCAGCACAACCAGGACGTGAACTCGCTGGGTCTCGTCTCGGCCAGGAAGACCCTGGAGGCGGTGGACATCCTCAAGCTCATGACCTCCACCTACATCGTCGCCCTGTGCCAGGCCGTCGACCTTCGCCACCTCGAGGAGAACATCAAGAGCTCCGTCAAGAACTGCGTCACCCAGGTGGCCAAGAAGGTGCTCACCATGAACCCCACCGGCGACCTCTCCAGCGCGCGCTTCAGCGAGAAGAACCTCCTCACCGCCATCGACCGCGAGGCCGTGTTCAGCTATGCCGACGACCCGTGCAGCGCCAACTACCCGCTCATGCAGAAGCTCCGCGCCGTGCTCGTCGAGCACGCCCTCACCAGCGGCGACGCCGAGCCCGAGGCCTCCGTGTTCTCCAAGATCACCAAGTTCGAGGAGGAGCTCCGCTCTGCGCTGCCCCGGGAGATCGAGGCCGCCCGCGTCGCCGTCGCCAACGGCACCGCCCCCGTCGCCAACCGGATCGTCGAGAGCCGGTCGTTCCCGCTCTACCGCTTCGTCCGCGAGGAGCTCGGCTGCGTATTCCTCACCGGCGAGAAGCTCAAGTCCCCCGGCGAGGAGTGCAACAAGGTGTTCCTCGGCATCAGCCAGGGCAAGCTCATCGACCCCATGCTCGACTGCCTCAAGGAGTGGAACGGCGAGCCCCTTCCCATCAACTAA

>Catlantica02689
ctgtgcctggcgctgctgaccctgagcaaagcgaaatttctgtatcgcctggcgcattttgcgctgctggatctgtgcaaacatgaaaacatggtggcggcggcggaaatgatgcagattaacgtgaaaaacggcggcctgtgcaccggctttgatagcagcagcagcgatccgctgaactgggtgcgcgcggcgaaagcgatggaaggcagccattttgaagaagtgaaaaccatggtggaaagctatctgggcagcaaagaagtgagcattgaaggcaaaagcctgaccattgcggatgtggcggcggtggcgcgccgcagccaggtgaaagtgaaactggatgcggcggcggcgaaaagccgcgtggaagaaagcagcaactgggtgctgacccagatgaccaaaggcaccgatacctatggcgtgaccaccggctttggcgcgaccagccatcgccgcaccaaccagggcgcggaactgcagaaagaactgattcgctttctgaacgcgggcgtgctgggcaaatgcccggaaaacgtgctgagcgaagataccacccgcgcggcgatgctggtgcgcaccaacaccctgctgcagggctatagcggcattcgctgggatattctggaaaccgtggaaaaactgctgaacgcgggcctgaccccgaaactgccgctgcgcggcaccattaccgcgagcggcgatctggtgccgctgagctatattgcgggcctgctgaccggccgcccgaacagccgcgtgcgcagccgcgatggcgcggaaatgagcggcgcggaagcgctgaaaaaagtgggcgtggaaaaaccgtttgaactgcagccgaaagaaggcctggcgattgtgaacggcaccagcgtgggcgcggcgctggcgagcattgtgtgctttgatgcgaacgtgctgagcctgctgagcgaagtgatgagcgcgctgttttgcgaagtgatgaacggcaaaccggaatttaccgatccgctgacccataaactgaaacatcatccgggccagatggaagcggcggcgattatggaatatgtgctggatggcagcagctatatgaaacatgcggcgaaactgcatgaaatgaacccgctgcagaaaccgaaacaggatcgctatgcgctgcgcaccagcccgcagtggctgggcccgcaggtggaagtgattcgcagcgcgacccatatgattgaacgcgaaattaacagcgtgaacgataacccggtgattgatgtggcgcgcgataaagcgctgcatggcggcaactttcagggcaccccgattggcgtgagcatggataacctgcgcctggcgattagcgcgattggcaaactgatgtttgcgcagtttagcgaactggtgaacgattattataacggcggcctgccgagcaacctgagcggcggcccgaacccgagcctggattatggcctgaaaggcgcggaaattgcgatggcgagctataccagcgaactgctgtatctggcgaacccggtgaccagccatgtgcagagcgcggaacagcataaccaggatgtgaacagcctgggcctggtgagcgcgcgcaaaagcgcggaagcggtggatattctgaaactgatgctgagcacctatctgaccgcgctgtgccaggcggcggatctgcgccatctggaagaaaacatgctggcgaccgtgaaacagaccgtgagccaggtggcgaaaaaaaccctgagcaccggcctgaacggcgaactgctgccgggccgcttttgcgaaaaagatctgctgcagattgtggataacgaacatgtgtttagctatattgatgatccgtgcaacgcgagctatccgctgacccagaaactgcgcaacgtgctggtggaacatgcgtttaaaaacaccgatggcgaaaaagatccgaacaccagcatttttaacaaaattaccctgtttgaagcggaactgaaaacccagctggaactgcaggtgaacctggcgcgcgaaagctatgataaaggcattagcccgctgccgaaccgcattcaggaatgccgcagctatccgctgtatgattttgtgcgcaaccagctgggcaccaaactgctgagcggcgcgggcaccaccagcccgggcgaagtgattgaacgcgtgtatgatgcgattagcgaagataaaattattagcccgctgtttaaatgcctggatggctggaaagcgaccccgggcccgttt

>Catl2063
AGCTTGAAGTCTAAGGTTGTCTGTGCTCGTGTATATCTGTGAAGTTCGAATTGTGAATTATTTGTTTGTTTGTTTAGATTGCAAATGGCACCTCAGGAATTCACAAGCGAAGTGAAACTCTGTGCGGGAAATGGCGGAACGGGTTCTTTACATGATCCGCTGAATTGGGCAGCCGCGGCGGAGTCCATGAAGGGATCCCATTTCGAAGAAGTGAAACGAATGGTGGAGGAGTTTCGTGCTCCGGTCGTGAGGATCCAGGGAGCCGATCTTACGATTGCCCAGGTGGCCGCCGTGGCGAGGAGAATTGGGTTCGTGAGAGTCGAACTCGAGAGCGACGCGAAGGCGCGGGTGGACGAAAGCAGCAATTGGGTGATGGACAGTATGGCGAACGGGACGGACAGCTATGGCGTTACGACTGGGTTCGGCGCGACATCGCACAGGCGTACGCGCCAGGGCGAGGCGTTACAGAAGGAGCTAATCCGGTTCCTTAATGCTGGGATTTTTGGTGGCTGCGGGGAGTTCGAACTCGCTACCTCGCGATACGACGAGGGCGGCGATGCTGGTACGGGCGAATACGTTGCTGCAGGGCTACTCGGGGATCCGGTGGGGGATTCTGGAGGCTATGAGCGGCTTGTTGAATGCCGGAATTACGCCCAGGCTGCCGTTGCGCGGCACAATTACGGCGTCTGGGGACCTCGTGCCGCTGTCGTATATAGCGGGTCTGTTGACGGGGCGGCCGAATGCAAGAGCCGTGACGGTGGACGGGAAGGAGCTCGGAGCAGCGGAGGCGCTTGCCGCTGCGGGGGTGAAGAGCGGACCGTTTGAGCTACGGCCCAAGGAAGGACTGGCGCTCGTTAACGGAACGGCCGTCGGGTCGGCTCTGGCGGCCACGGTGCTCTTCGATGCCAATGTGGTCGTGCTTCTGGCGGAGGTGCTGTCGGCGTTGTTTTGCGAAGTCATGCAAGGAAATCCGGAGTTCACTGATCATCTCACGCACCGGCTCAAACACCATCCGGGTCAGATTGAAGCGGCAGCCATCATGGAGCACCTCCTGGACGGCAGCTCGTACATGAAAGCCGCCGCCGCGAAGCACCACGAGGCCGACGCATTGTCGAAACCCAAACAGGACCGCTACGCTCTGCGCACCTCTCCGCAGTGGCTTGGCCCGCAGGTCGAGGTGATACGTGCCTCGACGCAAATGGTGCAGCGCGAGATCAATTCCGTCAACGACAACCCCCTCATCGACGCCGCCCGCAATAAGGCGCTCCACGGCGGCAACTTTCAGGGGACTCCGGTCGGTGTTGCCATGGACAACGCACGCCTGGCTCTTGCCGCCGTGGGCAAGCTCATGTTCGCCCAGATGTCAGAGCTCGTCAACGACATCTACAATAACGGTCTCCCATCGAATCTCAGCGGTGGCCCGGACCCCAGCTTGGACTACGGTTTCAAAGGGGCCGAGATCGCCATGGCCGCGTATACTTCAGAGCTCCAGTTCCTTGCCAACCCGGTGACGACCCACGTCCAGAGCGCCGAGCAGCACAACCAGGACGTGAACTCCCTCGGGCTCATTTCCGCCCGCATGACGGCCCAGGCCGTCGAGATCCTGAAGCTCATGTCGTCGACATACCTTGTGGCTCTCTGCCAGGCCATTGACCTCCGACACTTGGAAGAGAATCTACAGACAGCCGTCCAACAGGCAGTTGGACAAGCCTGCAAAAAGACACTCGCTGTCGGGCCCCGAGGAGAACTCCTCCCTTCTCGCTTTTGCGAGAAGGACCTCCTCAAGGCAGTCGAGCGGGAGCCCGTTTTCTCCTACATTGACAATCCCTGCAGCGCTACCTCCGTTCTCACCACGAAGCTCCGCCAGGTGCTCTTCGAGCACGCACTCGAGAAGACAACGGACAACGACGCTTCGATCCTTACCAGAATCCCGGCATTCGAGGAGGAGCTCAAAGCCCGCATTGTTGCCGAGGTTGAGGAGACAAGGGGCGCCTTCAATAAGGGCGCCGCCCACGTTCCCAATAGAATCAAGGACTGCCGCTCCTATCCGCTGTACGAGTTCGTGAGACTGCAACTCGGAACCTCGTTGCTCGTGGGCACTGATAGCCACTCTCCTGGTGAGGACTTCGACAAGGTCTTTGTTGCTATCAACGAAGGCGAAATGGTGAATCCGCTGCTCCAGTGCCTTGACAGATGGAACGGCGCCCCAATCCCCATTTGAATTTTGAGTTGAATCAATAAAATAATGCAAACGAAGGTAGGTAGAAAGTGTATAGATCCATACATTATTGCAATGTTGTTTTGGGYTTCCTGAGGTTACTGTCATTTACTATGTTGTATGTGCTTTATATATATATATATATATATAAAAGCATACAACTTTAAATTTTAATCTTCTGCCCTCAAGTATCTTGATTGTGCCTTTTTGTAAAGGTGTGAATCTGATATCTTATCCTCTAATATCTTGAATCTGCCTTTTTGTGTGTGAAGTGAAGTGTCATGCACTCAAAGAATCCCAATGAAACCAAAGGCCCCATAACATGAGTGGACCAACATTAACCACTTTCTCATAATTAGGGGTTTAATAAGGTGTCCACGTTTATTTAATTAATAAGCATCTCAACATGATTGGACACAATCTTTCTAAGGTTCATAAGCA

>Charr1421
GCAGAAGAAGAAAAGAGAGAAAGAAGGCTTCCCTGTTTGCTCATAATACAATATTTTTCAGCATTTGGGTGTTGCTCAAAACCATAGTTTTTCAAGATTTGGGCGTGTGGGTGTTACAGTGCTGTGGAGATTTACTATAGCATTGAAGGTGGTGGCTTTTATTTGTGTGTTTTTGGCTGCTGGAGTTTGCCGAACTGCATTATAATAGCAGTGAAGGTTCCGGGCTATCTGTATTACAGTACAATTGAAGGTGGTGTTGTCTTACCAGGCTTACGGTTGCATTGAAGGTGGTGTAATCTATCGGCATTGCAGTGGTTCTGAAGGAGTGGCTACAGACATTGTAATAGCATTGAAGGGTAGTTGGGAGTCTGGCTTCAGCATTACAATAGCATTGAAAGTGTGGTGTTTATCTACTCGCTTCTCTGGCCAATAGAACTTACCGGCGTTACAGTAGCAGAGAAGGGGTACTTCCTACCAAAATTTGGTCCTGTGTTTGTCTTCCTGGTGTGACCTACCCAACTTTGGTTACCTGCATTACAATAGCCTAGCCTGCAAGGTTCCTAAAAAAAACCATAATGGCAGCAACACAAAGACTTTACAGAAGGAAATCTCTGCCTGGACAACGGAAAAGACAACGGCGGGTTGCCCTACGACCCCTTGAACTGGGTAGCCGCAGCAGATTCAATGAAGGGCTCCCATCTGGACGATGTGAAGCAAATGATAGAAGAGTACGGCTGCCCGGTGGTGAAACTCGAGGGCGCCGGGCTGACAGTCGCTCAAGTAGCCGCGGTGGCCAGGCGAGCCGTCCGGGTGGAGCTCGAACTCGCCGCCCGCCCGCGGGTCGAGGCGAGCAGCAAGTGGGTGATGGACAGTATGGCGAACGGAACCGACAGCTACGGGGTAACAACAGGGTTCGGCGCAACCTCACATAGGCGGACCCGCAATGGCGAAGCGCTGCAAAAGGAGCTGATCCGGTTCCTGAACGCCGGCATGTTTGGGTCGGGCGAAACAAATGTGCTACCATTGGAGACCTCCAGGGCGGCGGTTCTCGTTAGGGCGAATACGCTTCTGCAAGGATTTTCAGGAATCCGGTGGGATCTCATAGACGCCATGGGCAAGCTTTTGAATGCGGGCGTAACCCCACGGTTGCCGCTAAGGGGGACTATATCGGCGTCGGGCGATTTGGTCCCTCTGAGTTACATCGCGGGGGTTTTGACAGGCCGGGCGAATGCCAGGGCTGTCGGCCCGGACGGGTCTGTGATGTCGTCGGCTGAGGCTCTGAAGGCCGCGGGGGTCGTGGACGGGCCGTTTGAGCTGCGGCCCAAGGAAGGGCTGGCGCTGGTGAACGGAACCGCCGTCGGGTCGGGGCTTGCGTCCACGGTTCTGTACGATGCCAACATTTTGGTGCTTCTGGCGGAGGTGGCTTCGGCGGTTTTCTGTGAGGTGATGCAGGGGAAGCCGGAATTTACCGACCATTTGACGCATCGGTTGAAGCATCACCCAGGGCAGATTGAGGCGGCCGCCATTATGGAGTATGTGTTGGAGGGGAGCTCCTACATGAAGGCTGCTGCCAAGTTGCATGAGATGGACCCGTTGAAGAAGCCCAAACAGGACAGATATGCATTGAGGACTTCTCCACAGTGGCTCGGTCCTTTAGTGGAAGTGATTCGCATAGCCACTCGAATGATCCAACATGAAATTAACTCTGTGAATGACAATCCATTGATAGATGTGGCCCGAAACAAGGCCCTACACGGTGGTAACTTTCAAGGCACTCCCATTGGTGTTTCCATGGACAACACTCGTCTTGCCCTCGCTGCCATTGGTAAGCTCATGTTTGCCCAATTCAGCGAGCTTGTAAATGACTTCTACAACAATGGTTTACCCTCCAACCTCAGTGGTGGCCCCAACCCAAGCTTGGACTATGGATTTAAAGGCGCTGAAATAGCAATGGCATCCTACACCTCTGAGYTACAATTTTTAGCCAATCCTGTCACAAACCAYGTTCAAAGCGCAGAACAACACAACCAGGATGTCAACTCCCTCGGCCTCATCTCAGCCCGCAAGACAGCCGAGGCCGTTGAGATACTAAAATTAATGTCATCAACATACATAGTGGCTCTTTGTCAAGCTGTCGACCTCCGACACCTCGAGGAAAACATGCAGTCCACTGTAAAACAAACTGTGGCGCAAGCATGCAAGAAAACATTAACCATGAACCTCCAAGGCGAGCTCCTTCCTTCACGTTTCTGCGAAAAGGACCTCCTCAAGGTCGTTGAAAGAGAGCCTGTTTTCTCATACATCGATGACCCTTGTAGTGCCTCATACCCTCTCTTCCAAAAACTTCGACAAGTCTTGGTCGAACATGCCTTACAGAACACCGACAAGGAAAAGGACACCAACACCTCAATTTTTCATAGGATCAATGCATTTGAAGAGGCGCTGAAAGAAAGTCTAATAACTGAGGTTGAACAAACTCGTGAGGCCTTTGACAAAGGTGTCGCACCAGTGCCCAACAGAATCAAGGAATGTCGATCGTACCCACTTTATGAGTTCGTGAGACATGAACTTGAAACCTCAATGTTATCGGGAACAAAGAGCAACTCCCCCGGGCAAGACTTTGATAAAATGTTGCTTGCAATCAATGAAGGCAAGCTAGTGGCACCCTTGCTCAAGTGTGTGGAAGGTTGGAATGGCGCCCCAATCCCAATTTAATCTCTTGAACTATTAAAAAATAAATAAATCTCCCACTAGACATATACCAATAATCATCCTATATGAAGTGTATATATACACAATGTTTGTGGGTTTCTAGGAAAATTCTTTTCTTTAGTGAGGTGGGAACTATTTTGTAATTTTTAAATTTAAGTAKATTTATGGGTGTATATCGCAAAGGTCAAAGGATGTGTGTTGTGTATTGAAAGCAAA

>Charr103
GATAGCAGCTCTGCGGGTAGGCGAGGCCGAGGCGACATCGACATCCCATTCCGTTCCATTCGCCCTCCTCATACCTAATTCCATTCTCACCGCTCTCCTCAGCAGCATCAGCGAAGGAAGTGAGAAAATGGTAGCGGGTGTGGATCTGATGGCCATGCAGCTCAATAATGGCAATGGATTTAGTCACGTTAATTCAGGCGATGGTTTCTGCGTGGATTTTCAAAATGGCGGGTCAGGGGACCCGTTGAATTGGGGCGAGGCCTCCCGGGGTGTGCAGGGCAGCCACTACGATGAAGTGAAAGACATGGTGGGGTCCTTCTTCGGAGCCAAAGAGGTGTCCATTGAAGGAAAGTCGCTATCTGTTGCAGATGTGGCCGCGGTGGCCAGGAGAGCCGACGTGAAGGTGAGATTAGACGCGGCAACGGCCAAGTCCCGGGTGGATGAGAGCTCCAACTGGGTTATGCACAATATGGCCAAAGGCACGGACACATACGGGGTCACCACGGGCTTTGGGGCCACCTCCCACAGGCGCACCGACCGCGGCGCGGACCTTCAGAAGGAGCTCATCCGCTTTCTCAACGCGGGTGTTTTTTGTAAGAACGACAACGTGCTTCCCGCGGACACCACTCGGGCGGCTATGCTTGTCCGGACGAACACTCTGATGCAGGGGTACTCGGGGATCCGGTGGGGGATTCTGGAGGCCATTCAGGACTTTCTGAATGCAGGGATAACGCCCAAGTTGCCCTTGAGGGGCACCATCACTTCCTCCGGTGACCTCGTTCCATTGTCTTACATTGCCGGGCTGGTAACCGGGAGGCCCAATTCCAGAGCCTTGACCCGGGACGGTAAAGAACTAACGGCACTCGAGGCCCTGAACCGGATCGGGTTGGACAAACCATTTGAACTCCAGCCCAAGGAAGGGCTAGCCATTGTGAATGGGACGTCCGTCGGGGCCGCCCTGGCTGCTACCGTCTGCTTTGACGCCAACGTGCTCTGCCTGTTGGCGGAAACCACGTCTGCCATGTTCTGCGAGGTAATGCAAGGGAAGCCAGAGTTTGCAGACCCGTTGACGCACCGGCTTAAGCACCACCCGGGGCAAATAGAGGCCGCTGCTATCATGGAATACATTCTGGAGGGCTCATCCTACATGAAAGCCGCAGCGAAAAAGCACGAGACGAACCCGCTCCAGAAGCCCAAGCAGGATAGGTACGCTCTGCGAACCTCGCCACAATGGCTGGGCCCGCAGATAGAGACAGTCCGGGCAGCAACTCACATGATTGGGCGCGAGATAAACTCCGTGAACGACAACCCAGTGATCGACGTGGCCCGCGACAAGGCCCTCCATGGTGGCAACTTCCAGGGCACCCCCATCGGCGTCTCTATGGACAACCTTCGCCTGGCCATCTCCGCCGTGGGTAAGCTCATGTTCGCCCAGTTTTCAGAGTTGGTGAACGATTTTTATAACAACGGCCTTCCTTCGAACCTGAGCGGCGGGGCCAATCCGAGCCTGGACTACGGATTAAAAGGCGCGGAGATCGCCATGGCCTCCTACACCTCGGAGCTCCTCTACCTGGCCTCCCCCGTCACCTCCCACGTCCAGAGCGCCGAGCAGCACAACCAGGACGTGAACTCGCTGGGCCTCATCTCCGCTCGCAAGTCCGCGGAGGCAGTCGACATCCTCAAGCTCATGAGCGCCACCTACTTAATCGCCCTCTGCCAGGCCGTCGACCTCCGCCATCTCGAAGAAAACATGCAGAGCACCGTCAAACAAGTGGTCTCCACAGTCGCCAAAAAAACGCTCACCAGCACCCACAATGGAGAGCTCCTGAACAGCCGCTTCTGCGAAAAAGAGCTACTCCAGGTGGTCGAGAGCCTGCCGGTGTTCGGCTACATCGACGACCCGTGCAGTCCCAACTACCCCTTAATGCAGAACCTGAGGCAAGTTCTCGTCCGCCGGGCTCTCGACGACTCCAACGCCTCCGTCTTCAACAAGATTCCCGTTTTCGAGAAAGAGCTGAACGAGGCACTACAATCAGAGGTGGCTCGGGCCCGTCACGACTATTACGAAAAGGAAATGAGTGCCCTGCCAAACAGAATCAACGACTGCCGCTCTTATCCTCTTTACGACTTCGTCCGAAACGAGATCGGCACCCGTCTTTTGTGCGGGGAACGGGCCACGTCCCCAGGCGAGTACATCGAAAAGGTTTACGCCGCCATCTGTGGAGGCAAAGTGATTGCTCCTTTGATTAAGTGCTTGGATGGTTGGAACGGAGCTCCTGGTCCTTTCCCCATAGGTTGAAAGATAGTAACATGTAACAGGTGAAGGTGAATACTATTGTAGTAGGTAATGGAATAATGTGTGGCATGCCCTGAATACGTATGTTTGTCATATTTTTTTTAGTTACTTGCACTTACCATGTACAGTTTTGTTTCCTAAAAGTTGATTGAATTCCAGACTTCCACTGAAGAAAATATTCTTGATCAGGAGCCC

>Char8891
ATGCCTATTACTCTTATTATCGGCGGATCCATTGCACTCCTAAAGTGCAAGTGCTAGTTGGGATGAAATTGAGGAAGTGCTTTACGTATCCAAATTTTTATATGGTCAGCAAAACGCACGTGTTATCTGACTGAAGCCGAAATGTTAGGCATTTTCCACTATGCCTAATTAGTCGCCTTTAACAATCATATTTCTAAGTTTGAGCTTTCCTGGATGTTTCACGCCTTGTTGCTTTTCCTTTCTTTTCTCATTCCACTCAGACCGCACGCCCGCCTTTTAACTTCACTTTTGACTGGATTGTCTCTCTCACCAACCACACTCCCCTATAAATACCATGCATACGCCATTGCCTTTCTTCACTGCGATTCAAACATTGCAGTTTCTTATACCCAAAGCGGAAAGCTTGTATTTAARATTCAATCTGTAATGGAGACTTCTCTGAATCAGAACCAGAACGAGAACAGGGGTGTTAGTCTGAGAGAGGCGTGTAGACCGCCGACGCTACCTGTGCCGGTGGGCGGGGTGAATCCCATCCAYGTGGAAGGGAAGGGCTACGTGAGCAATCCCCCTCACTGGAAAAAGGCGGCGGAGGCCATGCAGTGCAGTCACTTCGACGAAGTGAAGGAGATGATCGGGCGGTTCCACGGTGCACAGAAGGTCGTCCTGCGTGGCACCACGTTAACCGTGGCTGAGGTGAGCGCCATCACCCGCCGACCCGAGGTGAGGGTGGAGTTGGACGAGGCGACCGCGAAACAACGGGTGGAGGAGAGCGCTACGTGGGTGGCCAACAACATCGCCAAGGGGACGGACACGTACGGGGTCACAACGGGCTTCGGAGCCACCTCTCACCGGCGAACGAACAAAGCGGTCGATCTGCAGAGAGAGCTGATCCGTTTCCTCAATGCGGGAGTGTTGGGCAAAGGCATCAAGGACTCCCTGCAGTTGCCCTGCGAGTACACCAAGGCGGCCATGCTCGTCAGGACCAATACTCTAATGCAGGGCTATTCCGGCATCCGATGGGAGGTTCTGCAGGCTCTGCAGAAGCTCGTGGACTGTAACATCACTCCCAAAGTGCCTCTCCGAGGAACTATCWCGGCCTCCGGCGACCTGGTGCCACTCTCCTACATTGCCGGGCTGCTCACCGGGCGGCCTAATTCGAGAGCCGTGACGGCCGAGGGTGAAGAGGTGGAGGCGCTGGAAGCGCTGAGTAGAGCGGGCATCGTTGGAGGGCCCTTCGAATTGCAGCCCAAAGAGGGGCTAGCGCTTGTCAACGGCACCGCAGTCGGTTCTGCGGTGGCGGCTTCCGTGTGCTTCGACGCCAACGTGTTAGCCGTCCTGGCGGAGATTCTCTCGGCCCTGTTCTGCGAGGTGATGCAGGGGAAGCCCGAGTTTACTGACCCGTTAACTCACGAGCTGAAGCATCACCCGGGCCAGATTGAAGCGGCGGCGGTGATGGAATATCTCCTGGAAGGCAGCGACTACGTGAAGGAGGCGAAGCGTGTGCAGGAGACGGACCCGCTGAGCAAACCGAAGCAGGACCGTTACGCGCTGCGGACGTCCCCGCAGTGGCTGGGCCCGCAGATAGAAGTGATCCGCATGGCCACGCACTCCATCGAGCGAGAGATCAATTCGGTGAACGACAACCCGTTGATCGACGTAGCGCGCGACATGGCACTCCACGGCGGCAACTTCCAGGGCACGCCCATCGGGGTCTCCATGGACAACACCAGAATTGCGCTGGCGGCGGTGGGGAAGCTTATGTTTGCCCAGTTTTCCGAACTGGTGTGCGATTACTACAACAACGGGCTGCCTTCCAATCTGAGCGGGGGACCAAACCCCAGCCTGGACTACGGGTTCAAGGGCGCCGAGATCGCCATGGCGTCCTACACTTCGGAGCTGCAGTATCTGGCCTCCCCGGTGACCACTCACGTACAGAGCGCAGAGCAACACAACCAGGACGTGAATTCGCTGGGCCTGATTTCGGCAAGGAAGACGGCGGAGGCCATCCAAATACTGAAGCTGATGTCCGCCACTTATCTAGTGGCCCTGTGCCAGGCCGTGGACCTGCGGCACTTGGAGGAAAACATGCGAGCCGTGGTGAAGCATGTTGTGTTGCAGACGGCGAGGAAGACCCTGTACACGGCCGAAGACGGAAGCCTGCTTCCCACTCGCTTCTGCGAGAAGGAACTCCTACAAATAATCGAGCATCAGCCCGTCTTCTCCTACATCGACGACCCCTCCAACCCCTCATACGCCCTCATGCTTCAGCTGCGAGAGGTCCTCGTTGATGAAGCCCTCAAATGCCCTCTCGAAGAGGACGACCAAAAACTGGGAATGCCCCTGCTATTTCGCAGGATCCCCATCTTCCAGGAGGAGTTAAAAGCTCGGCTGGACGAAGAGGTCCCCAAGGCCCGCCACAGATTCGACGCGGGAGACTTCCCCATTCCCAACAGAATTAAGAAATGCAGGACTTACCCCATTTATAAATTTGTAAGATCCGAATTGGGAACAGAAATGCTGAGCGGGGCGAAAGTGCGAAGTCCCGGCGAAGACATTGAGAAAGTGTACAACGGCATTTGCGAGCCGGAGAAGATGTTTGGAGAGGTGCTCGTCAAATGTCTGGAAACATGGCGCGGATCGGCAGGGCCCTTCACTCCGCGGCCTCTACATCCTCCACAGTCACCTGCGGGGTTCAATGCTTCGTATTGGTCATGGTTTGACACCGCCAAATCGCCCTCCGCCACCAGCGGCAGAGGGTTCTGGAACAATTCCTCCCACCAAGTGCTCTGAAAATAATTACAGACCACCCTAGTGTAAGCGGCAGAGGGTTTTGCAACAATTCCTTCCGCCAAGTACTCTGAAAATATTACAGGCCACCCAATTCTCC

>Charr3218
GAACAATTGAGATCGATTGTTTTCTGTACTGTGTTTTCAATGGCGGAGGTTTCAGCAGCAGCAGCTAGCTATGATCACTTAAACTGGTCTAAAGCCGCGAAGTTGTTGGTAGGCAGCCATGTGAAAGAAGTGAGGAACATGGTCGAAGAGTTTCGTGGGATCAAGACTGTATCTTTGGGAGGATCGAACCTGAGCATAGCCCAGGTCACTGCAATCGCTCGCAGGCCCGAGGTGAAGGTGTTGCTTGATGAAAAACATGCCAAGAGCAGAGTCGATGAAAGCTCAAATTGGGTTATCAACAACATCAGCAAGGGCACAGACACCTATGGAGTCACGACTGGATTCGGCGCCACGTCGCACAGGCGAACGGACCAGACGTTCGAGTTGCAGAAAGAATTGATACGGTTCTTAAATGCCGGAGTCGTGGGCGATGATGGGGTCAACTGTTTGTCTGCGTCTGCTACCAGGGCTGCCATGCTGGTGCGAACGAATACGCTCATGCAGGGCTACTCTGGTATCAGGTGGGAAATTTTGGAAGCACTGCAGAAGTTGATGGATGCCAACGTTACGCCTAAGTTGCCTTTGAGGGGAACTATTACTGCGTCTGGAGACCTGGTCCCTCTGTCCTACATTGCGGGGCTCCTCACCGGAAGGGGTAATTGTGTTGCTGTTGCGGAAGATGGGACTGAGATGAGTGCCGATGAGGGTTTGAAATTGGCTGGGGTTTGTAAGGCCTTTGAGCTGTATCCCAAGGAAGGGCTGGCGCTCGTCAATGGAACTGCGGTAGGTGCTGCGGTTGCTTGTACTGTTTGTTATGATGCCAATGTTTTGGCTGTTTTTTGCAGAGGTGGCTTCTGCCATGTTCTGCGAGGTGATGCAGGGTAAACCAGAGTTCACAGATCCTTTGACACACAAGCTGAAGCACCATCCAGGTCAAATGGAAGCCGCAGCAGTCATGGAGTGGCTTCTAGACGGGAGCTCTTACATTAAATCAGCAGCCACACTGCACGAAACGGACCCCTTAAAAAAGCCCAAGCAAGACCGCTACGCCCTCCGCACCTCCCCTCAGTGGCTCGGCCCCCAGATCGAAGTCATCCGCATGGCCACGCACGCAATCAACAGAGAAATAAATTCTGTTAACGACAATCCTCTTATAGACGTAGCCCGAGACAAAGCGCTGCACGGGGGCAACTTTCAGGGCACACCTATTGGCGTCTCCATGGACAACGTTCGCCTGGCCTTGGCCGCCATAGCCAAGCTCATTTTCGCTCAGTTCTCCGAACTCGTCAACGACTACTACAACAACGGTCTGCCGTCAAATCTTTCGGGTGGCGCAAACCCTAGCCTGGACTACGGCCTCAAGGGTGCAGAGATAGCCATGGCCTCGTATACTTCCGAGATCCAGTATCTGGCAAATCCTGTAACAACCCATGTCCAGAGCGCAGAGCAACATAATCAGGATATAAACTCCCTGGGGCTGATTTCTGCCAGAAAGACTGCTGAAGCCATAGAAATACTAAAGCTCATGGTGTCCACATATCTGGTTGCTTTATCGCAGGCCATCGATCTCCGTCATCTGGAAGAGAATTTCCATGGAGGCGTAAAGCAGATGGTATGCCAAGCGGCCAGGAAGACGCTGTATTCAACAACAGAGGGCTTGTTGTTACCGTCCAGATTCTGCGAGAAGGAGCTCCTGAAAGTTGTGGACAGGCTGCATGTTTTCACCTACATAGAAGACCCGGCTAACCCTTCTTCGCCATTAATGTTACAGCTTCGCCAAGTGCTGGTGGAACAAGCGCTGAAATCACTGGACGTAATGAAGGATTTCCCTGTACTTACCACCATATCTCTGTTCGAAGAAGAGCTCAAAAGAAAACTAGCCGTGGAGGTTCCACTGTTACGCCAAAATTACGACAATGGACATTTCGACGTCCACAACCAAATTCAGAATTGCAGAACATATTCGCTGTATGAATTTGTGCGGGAGGAGCTTGGAACCAGTTTGCTGTGCGGACCTGCAGGGAGAACGCCTGGTGAGGACATTGAAAAAGTATTTGTGGCAATTTCTGAAGGGAAGCTGGATGGGTGTCTGATGGAGTGCTTGGATGGATGGAATGAATCCCCAGGGCCTTTTGTTGAAGCGAAGAAAAATAATTTATGTGAAGTCCTGAAAACTAACAATGCATGCGGCTGGAGCTGGTTCCAGTATATTGGAGGGCAGGAAGTGAACGGAGGAAAGGGCTACTGGCTTCTATCTATCATTTGATAACAATATTCTAAGAATTGAAATACCCATTAATTAAACTGGTTATAATGCTACTATATTTGTAATTGACTGGTTATGTGTTTATTGAAAAATCCGTAAGTTAATATTGAAGAATAAATAGGGCACGAAAACTATTGTAAGCAGTCATGAAGCCTGTTACTAAGTCTTCA

>Gbil1164
TACGCGGGGAGAGCAGGAGGTGCTAATTGTAGAATTCATCACTTGGCGCTGAGAAAACCCAGTGATTTTTCTTCTAATAATCTGCCTCCTCTCCGTCGGATATCATCCTCATCGGTATCTTTTCGTTAGATTTGCTGCGAGAAAAAAAAAACAGGGAAAAAAGGAAAAAAATCCTGAGTTCAATTAAAGGATTATTTGGCTCCGTTCCTGCTCCTTTGATTGCCTCTGTTGATTGCTGTGGAGTCTATTTTTACCAAGGTTTTTATACCTGTGGAAAAGGATTTCTGCGAGAGTGGAAGAAAGATGGTTGCAGGAGCAGAAAGGATGCAGTCGAATCCGCAGAATGGATCACAGTATGTTAAGAGTGGCGGAATTGGAGATCTGTGTCAGAGTTTCGACTCCACCACTGATCCTCTCAATTGGGCTCGAGCTGCCAAGGCTCTGCAAGGAAGCCACTTCGAAGAAGTGAAGCAAATGGTGGATTCGTATTTCAAATCTGGGGAGATCTCAATTGAGGGAAAAACTCTGACTGTTGCAGATGTTACTGCTGTTGCCAGGAGGCCCCAAGTCCAAGTAAAATTGGATGCTGCTGCTGCCAAATCTCGTGTTGAGGAGAGCTCTAACTGGGTTCTGCACCAGATGACTAAGGGAACGGATACCTATGGAGTGACCACTGGGTTTGGGGCTACTTCTCATAGGCGAACCAGCCAGGGAGTCGAATTACAGAAGGAATTGATTCGTTTCCTGAATGCTGGAGTATTTGGTAGCTGTGAAGGAAATGTGCTTCCAGAGGCTACTACACGGGCTGCAATGCTCGTAAGAACAAATACTCTCCCGCAAGGCTACTCTGGCATAAGATGGGCTTTACTCGAAACAATCGAGAAGCTTCTGAATGCAGGAATTACGCCCAAGTTGCCCTTGAGGGGGACGATAACGGCATCTGGAGATTTGGTTCCTCTGTCTTATATTGCCGGGCTGTTGACAGGCAGGCCTAATTCAAAGGTCAGAACCAGAGATGGAACTGAAATGAGCGGCTTGGAAGCGCTCAAGCAAGTGGGGTTGGAAAAACCCTTTGAATTGCAACCTAAGGAAGGATTGGCCATTGTGAATGGTACCTCTGTTGGTGCAGCCTTGGCTTCGATTGTATGTTTTGATGCAAACGTGCTGGCTGTGCTGTCTGAAGTGATGTCTGCCATGTTCTGTGAAGTTATGAACGGAAAACCAGAATTCACAGATCCTTTGACGCACAGACTAAAGCATCATCCCGGCCAAATGGAAGCCGCGGCAATTATGGAATACGTTTTGGACGGAAGTTCGTATATGAAACAGGCTGCTAAGCTGCAGGAGCTGAATCCTCTGCAAAAGCCCAAGCAGGATCGCTATGCATTGCGCACTTCTCCTCAGTGGCTTGGTCCTCAGGTTGAGGTTATCAGAGCTGCAACGCATATGATCGAGAGGGAAATCAATTCTGTCAATGATAATCCAGTAATTGATGTATCCAGAGACAAAGCTCTGCACGGAGGAAATTTCCAAGGTACCCCTATTGGTGTATCGATGGATAATCTCCGTCTGTCCATTGCAGCGATTGGGAAGCTTATGTTCGCCCAATTCTCAGAGCTGGTGAATGACTACTATAACGGAGGCTTGCCCTCAAATCTAAGCGGAGGGCCTAATCCTAGTCTGGACTATGGTTTAAAGGGCGCAGAGATAGCCATGGCCTCTTATACTTCCGAGCTCGAGTACCTTGCCAACCCAGTCACTAACCATGTACAGAGTGCGGAGCAGCATAACCAGGATGTGAATTCTTTGGGTTTAGTTTCTGCCAGAAAATCGGCAGAAGCCCTAGAGATTCTGAAGCTCATGCTGTCTACTTATCTGATTGCATTGTGTCAAGCTGTCGATCTTCGTCATTTGGAGGAGAATATGCAAGCCACAGTGAAGCAGGTTGTGGCGCAGGTGGCGAAGAAGACTCTGAGTACTGGTAAAAACGGAGAGCTTTTACCAGGACGGTTCTGTGAAAAGGATTTGCTTCAGGCGGTGGATAGCCAGCATGTTTTCACCTACATTGACGATCCCTGCAGTGCCACGTACCCGTTGATGCAGAAACTCAGACAAGTTCTGGTTGAACATGCTTTCAAGAACACCGAGAGCGAGAAGGATCCCAACACTTCTATTTTCAACAAGATCAATTTGTTTGAACAAGAACTCAAATCACAACTTGAATCAGAAGTGGATCTGACAAGGGCTAATTACGATAAAGGAAATAGTGCAGTGGCTAACAGGATCCACGACTGTCGTTCTTATCCTCTCTATGAATTCGTGAGGACTCAGCTTGGCACTAAGCTCTTGTCTGGCACACGAGCTACGTCTCCGGGTGAGTATATTGAAAAGGTATTCGACGCAATTTGCGAGGACAAGATTATTGAGCCCATCATTAAATGCTTGGATGGCTGGAAAGGAACTCCTGGTCCGTTCTGAAGTGAAAACGCTACCAAAAGGTGTTTTCCGAATAGAATCCATGCTCGACATTAAATAGTATAGCGAGCTAAATAATTTCAGGGCAAAGTGTGGCCTCCGCCTTTAAGACTTTGTTTTTTTTTGGTTTAATCTGTGTATAATGCGAACCGTGTGTCAGCGTCTCTGCATTGTTTTGGGTGTGAATCTCATTATAATTTGTTTTTTGCGACCATGTTCCCTACGGTCTACTGGAACAAAACGGCAATTAAGTGCCAGAATAGAATTGTTTGATCATTAATGTGTGTATTTTGGTAGATCATTGAGGCATATTGCATCGTGTAGCATGCTTTTGTTGAAACAAATGTTGTTGTTTTTTTTAATGTATAAAAACATTCAGTCTTTTC

>Gbil5308
GAGCGGTTACAGTTGACGGACTTGAATTGAGTGCGCTTGACGCCCTGAAAACCGCCGGCGTCGTTGACGGACCCTTCGAATTGCAGCCCAAGGAAGGCCTGGCGCTCGTCAACGGGACCGCCGTCGGATCCGGTTTAGCTTCAATTGTGCTTTTTGACGCCAATATTCTAGCTCTGCTCGCCGAGGTTCTGTCAGCGATTTTCTGTGAAGTGATGCAAGGTAAGCCTGAGTTTACAGATCACTTGACGCACAAATTGAAGCATCATCCTGGCCAGATCGAGGCTGCGGCCATCATGGAATTCGTCCTTGAGGGAAGCTCTTACATGAAAGCCGCTGCAAAATTGCACGAAATGGATCCGCTGCAGAAACCGAAGCAGGATCGATATGCGCTCAGAACATCGCCCCAGTGGCTTGGACCTCAAGTCGAGGTGATTCGAACCGCGACCCTTTCGATTCAGAGAGAAATCAATTCCGTCAACGATAATCCGTTAATTGACGTCTCCAGAAACAAGGCACTACATGGAGGAAATTTCCAGGGGACGCCAATTGGGGTGTCAATGGATAACACCAGATTGGCCTTGGCGGCAATCGGAAAATTGATGTTTGCCCAATTCTCAGAGCTGGTCAATGATTTTTACAACAATGGATTGCCGTCAAATCTCAGCGGCGGACCTAACCCGAGTTTGGACTATGGGTTTAAGGGAGCCGAGATCGCCATGGCTTCTTATACTTCAGAACTCCAATTTCTGGCCAACCCTGTTACGAATCACGTCCAGAGCGCAGAACAGCATAACCAGGACGTTAATTCCTTGGGTTTAATTTCTGCCCGGAAGACGGCCGAATCCGTCGAAATTCTCAAGCTCATGGCGTCAACTTATCTCGTCGCGCTCTGTCAGGCAGTTGATCTCCGTCATCTGGAAGAAAACATGCAGGCCACCGTCAAACATGCCGTCAGCCAAGTCTGCAAGAAAACACTGGCAATTGGAGCCCAAGGAGAATTGCTTCCGTCAAGGTTTTGCGAAAAGGATTTGCTCAAAGTGGTGGAGCGTGAGCCTATTTTTGCGTATATTGACGACCCGTGCAGCGCGTCGTATCCTCTGACACAGAAACTCAGACAAGTTCTTGTAGAGCATGCTCTGGGCAATGGCGATAATGAGAAGGACGAGAACACTTCCATCTTCCAGAGAATTAATGCGTTCGAAAAAGAGCTGAAAGCCCATCTTGGCGCAGAAGTTGACCAGACCAGAGATGCATTCGACAAAGGCATTGCTTCTGTTCCTAATAGGATCAAGAACTGTCGTTCGTATCCGCTGTATGAGTTCGTGAGATTCGAACTCGGGACCTCTATTCTATCAGGCTCGAAGACACTCTCCCCCGGCCAAGAATTTGACAAGGTTTTTGTCGCTATCAATGAAGGTAAGTTGATTGACCCACTTCTCAAGTGTCTCCAAGGATGGAACGGGGCTCCTCTTCCTATATGTTAATTATGATTTAATATATTTATTGGATTCACAAGAGAATAATAAAAAATCAATATATATAGAAGTTGTAGCCAAAGAGATAGGACATATGTATCACACCATACTTTAGGTATGTTAGGGTGAATATACTTATAATAAGAAATGTAGCACATTGTTTCTTGGGTTTGTTCATATCATTCGAGCGCTATGTGCCCTTCTATCATGTTAGTGGGAAAAAGCCCCACCACAATCATTAGGTAGGTCATCTTCATTCTTATTCGTCTAGCTCTATCTTTTTCTCCCCCACATGTTTATTGAGTTGTAACTTGTGTATTCATTTTGTGAATTGTTATGGGAGAATTTTTCAAGTC

>Ggne4048
TGGTTGAGACTAGGACGGTATCTGATCGTCTTCGACGCCCCAACTTTCGTTCTTGATTAATAGAAAACATCCTCCACCCGGGCCAAATGGAGGCAGCGGCCATCATGGAGTACGTGCTGGACGGCAGCTCGTACATGAAGGACGCTGCTCGGCTGCACGAAACCAAACCCTCTGCAGAAGCCCAAGCAGGACCGCTACGCCCTGCGCACGTCGCCGCAGTGGTTGGGCCCCCAGATCGAGGTGATCCGCGCGGCCACTGCCATGATCGAGCGCGAGATCAATTCCGTGAACGACAATCCCCTCATCGACGTTGCACGCAACAAGGCCCTCCACGGCGGCAACTTCCAGGGAACCCCCATCGGCGTCGCCATGGACAACCTCCGCCTGGCTTTGGCCTCCATCGGCAAGCTCATGTTCGCGCAGCTCAGCGAGCTGGTTAACGACTACTACAACGGCGGCCTCCCCTCCAACCTCAGCGGTGGCCCCAACCCCAGCCTGGACTACGGCTTCAAGGGAGCCGAGATCGCCATGGCGTCGTACACGTCAGAGCTTCAGTTCCTGGCCAACCCCGTGACGAACCACGTGCAAAGCGCGGAGCAGCACAACCAGGACGTCAACTCGCTCGGCCTCATCTCGGCCCGCAAATCAGCGGAGGCCGTTGACATTCTGCGTCTGATGTCGGCCACGTACCTGAGCGCGCTGTGCCAGGCCGTGGACCTGCGGCACCTGGAGCAGCACATGCTCTCCGTCGTCAAGAACACCGTCGCCACCGTCGCCCGCAAGAGCCTTTCCACCACCAGCGATGGCGATCTGCTTCCGGGCCGCTTCTGCGAGAAGGACCTGCTCCAGGTCGTTGACGCGGAGCCCGTGTTATCGTACATTGACAACCCGTGCAGTGCGCAGTACCCGCTCATGCAGAAGCTGCGTGCCGTTCTGGTCGAGCACGCTCTCCGCCCCGAGGCCGATGGCTCGAGCGCGGCCATATTCTCGCGCATCGGCGTGTTCGAGGAGGAGTTGAAGGCGCAGCTGGAGTCGCAGGTGCAGGCGGCCCGGGCAGCATTCGACAAGTCGCCTGGCAGTCTGAGCACGCCCAACCAGATCGCCGAGTGCCGCAGCTTTCCTCTGTACTCGTTCGTGCGCAGCGAGCTCGGCACGCAGCTGCTGTCAGGCGAGCGCAGTACATCGCCGGGTGAGCACATTGAGAAGGTGTACGCTGCCATCCGCGGCGACCGACTGATCGTGCCCCTTCTCCGCTGCCTCGACGGCTGGCCCGGCACACCCGGCCCCTTCTGAACCGCGGCGTTGTCCAGTCCACAGGGTCCGCTCCGTTTCTTTTGTCGGCGACGCGGTCCTGGCCTTAATTGGCTGGGTCGCGGCTCCGACGCTGTTACTTTGAAAAATTAGAGTGCTAC

>Pabi08456
attgcgcagtttgcgctgtttgatcgctgcaaacatcgcaacatggtggcggcggcggcggaaatgacccagaccaacgaagtgcagcaggtgaaaagcaccggcctgtgcaccggctttagcagcagcagcagcgatccgctgaactggattcgcgcggcgaaagcgatggaaggcagccattttgaagaagtgaaaaccatggtggatagctattttgaaagcaaagaaatttttattgaaggcaaaaccctgaccattgcggatgtgaccgcggtggcgcgccgcagccaggtgaaagtgaaactggatgcggcggcggcgaaaagccgcgtggaagaaagcagcaactgggtgctgacccagatgaccaaaggcaccgatacctatggcgtgaccaccggctttggcgcgaccagccatcgccgcaccaaccagggcgcggaactgcagaaagaactgattcgctttctgaacgcgggcgtgctgggcaaatgccaggataacgtgctgagcgaagataccacccgcgcggcgatgctggtgcgcaccaacaccctgctgcagggctatagcggcattcgctgggatattctggaaaccgtggaaaaactgctgaacgcgggcctgaccccgaaactgccgctgcgcggcaccattaccgcgagcggcgatctggtgccgctgagctatattgcgggcctgctgaccggccgcccgaacagccgcgtgcgcagccgcgatggcaccgaaatgagcggcgcggaagcgctgaaaaaagtgggcctggaaaaaccgtttgaactgcagccgaaagaaggcctggcgattgtgaacggcaccagcgtgggcgcggcgctggcgagcattgtgtgctttgatgcgaacgtgctggcgctgctgagcgaagtgattagcgcgctgttttgcgaagtgatgaacggcaaaccggaatttaccgatccgctgacccataaactgaaacatcatccgggccagatggaagcggcggcgattatggaacatgtgctggatggcagcagctatatgaaacatgcggcgaaactgcatgaaatgaacccgctgcagaaaccgaaacaggatcgctatgcgctgcgcaccagcccgcagtggctgggcccgcaggtggaagtgattcgcagcgcgacccatatgattgaacgcgaaattaacagcgtgaacgataacccggtgattgatgtggcgcgcgatctggcgctgcatggcggcaactttcagggcaccccgattggcgtgagcatggataacctgcgcctggcgattagcgcgattggccgcctgatgtttgcgcagtttagcgaactggtgaacgattattataacggcggcctgccgagcaacctgagcggcggcccgaacccgagcctggattatggcctgaaaggcgcggaaattgcgatggcgagctataccagcgaactgctgtatctggcgaacccggtgaccagccatgtgcagagcgcggaacagcataaccaggatgtgaacagcctgggcctgattagcgcgcgcaaaagcgcggaagcggtggatattctgaaactgatgctgagcacctatctgaccgcgctgtgccaggcggtggatctgcgccatctggaagaaaacatgctggcgaccgtgaaacagattgtgagccaggtggcgaaaaaaaccctgagcaccggcctgaacggcgaactgctgccgggccgcttttgcgaaaaagatctgctgcagattgtggataacgaacatgtgtttagctatattgatgatccgtgcaacgcgagctatccgctgacccagaaactgcgcaacgtgctggtggaacatgcgtttaaaaacaccgatggcgaaaaagatccgaacaccagcatttttaacaaaattaccctgtttgaagcggaactgaaaacccagctggaactgcaggtgaacctggcgcgcgaaagctatgataaaggcattagcccgctgccgaaccgcattcaggaatgccgcagctatccgctgtatgaatttgtgcgcacccagctgggcaccaaactgctgagcggcacccgcaccaccagcccgggcgaagtgattgaactggtgtatgatgcgattagcgaagataaaattattggcccgctgctgaaatgcgtggaaggctggaaagcgaccccgggcccgttt

>Pabi163
GAGTAGAGGGGCTCAGGCAAGAGAAGCAGCCGGAGGTGTCGGGAGCTCGATTACTGAACAGTTAATTCCAGATTCATCCCATCTCATCTCAGAAATCTGCTCTGAATCTGGAGCCCAATACTGCACAAGCATCTTAGGTCTCTCCGGGAATCGTGTTTTGAAGAAGAATTTGAGATCTGGGCAAAGATGGTTGCAGGGATAGACCTGGCTGTGCAGGCCAATGGCAATCAAAATGGAGACCTGGCTGTGCAGGTCAATGGGAATCAAAATGGATTTCATCAAGTGCATTCTGTTGATCTCTGCATTCAGAATGGACCGGACCCTCTGAATTGGGGCCGGGCTGCCAAGGCCCTGCAAGGCAGCCACTTTGAAGAAGTGAAGCTTATGGTGGAGTCCTATTTCGGATCCAAAGAAGTTTCCATTGAAGGAAAATCGCTGACAATAGCAGATGTGGCTGCAGTTGCAAGGAGACCGGAGGCCAAGGTGAGATTAGATGCGGTGGCGGCGAAGGCCCGGGTGGATGAGAGCTCTAACTGGGTTCTGCAGAACATGCTCAAGGGCACTGACACCTACGGGGTGACCACGGGCTTCGGAGCCACTTCGCACAGACGAACGAGCCAAGGCGCGGAGCTTCAGAAGGAGCTCATCAGGTTCTTGAATTCCGGAGTCTTGACAGAGGGCAACGTGTTGCCTCAAGCAACGACCCGGGCAGCCATGCTGGTGCGCACGAATACTCTGATGCAGGGTTACTCTGGAATCCGTTGGGATATTCTGGAAACAATTCAGAAGCTTCTGAATGCGGGAATAACGCCGAAGTTGCCTCTGAAGGGCACCATCACGGCCTCCGGCGACCTCGTGCCGTTGTCCTACATTGCAGGGTTCCTAACGGGGCGACCCAATTCGAAAGGCAGATGCAGAGACGGTAAAGAACTCGGTGCTCTGGAAGCGCTTCAGCAAATCGGAGTCGAGAAACCCTTTGAGCTCCAGCCCAAGGAAGGCTTAGCCATCGTAAACGGAACCTCAGTCGGAGCTGCCCTGGCTTCCATCGTTTGCTTCGACGCAAACGTTATCTGCATTCTTGCAGAAGTTCTCTCCGCCATGTTCTGCGAAGTGATGCTGGGGAAACCCGAGTTCACGGACCCGTTGACGCACAGGCTGAAGCACCATCCGGCCCAAATGGAAGCCGCCGCCATAATGGAATACGTTCTTGATGGGAGCTCCTATATGAAAAATGCTGCCAAGAAGCACGAGATGAACCCCCTGCAGAAGCCGAAGCAGGATCGGTATGCCCTCAGAACCTCGCCGCAGTGGCTCGGTCCCCAGATTGAAGTCATCAGAGCCGCTACGCACATGATCCAGCGAGAGATCAACTCTGTCAACGATAATCCCGTCATCGACGTTGCTCGAGACAAAGCCCTGCACGGCGGGAATTTCCAGGGGACGCCAATCGGTGTCTCAATGGACAACCTCCGTCTCGCTTTAGCTGCAATCGGGAAGCTCATGTTCGCCCAGTTCTCGGAGCTCGTCAACGACTACTACAACGGTGGCCTGCCTTCGAATCTCAGCGGTGGCCCGAATCCGAGCCTCGACTACGGCTTCAAGGGCGCAGAGATAGCCATGGCTGCTTACACATCGGAGCTCCAGTACCTGGCGAGCCCCGTTACCACCCACGTCCAGAGCGCCGAGCAGCACAACCAGGATGTCAATTCTCTGGGCCTCATCTCCGCACGGAAATCGGCTGAAGCAATCGACATACTGAATATGATGGTCTCCACGTTTTTGCTCGCGCTCTGCCAGGCCGCGGATCTGAGGCACCTGGAAGAAAACATGCTGAGCACTGTGAAGCGCGTGGTCTCTCAGGTGGCCAAGAAAACGTTGAGCACGCACAACGGGGAGCTTCTCACCGCGGGGCGCTTCTGTGAGAAGGATCTGCTACAGGCCGTCGAGAATATGCATGTCTTTGCCTACATTGACGACCCCTGCAACGAGAACTATCCATTGATGCAGCAGCTCAGACAAGTTCTCGTCGCCCACGCTCTCAGCGAGAGCGAAATTCAGTCCTCCATTTTCAACAAGATTCCCGTCTTCGAGAAAGAATTAAAAGATCAAATGGAAGCAGAAATCGGCCGGGCCCGTAATGACTATTACGAAAAGGGAATCGCTGGCTCGGTTTCTAACAGAATCCAGGAATGCAGATCCTTTCCTCTCTACGACTTCGTAAGATCGCAGCTCGGCACCCAGCTCCTTTCCGGCGACCGGGTAACTTCTCCGGGTGAATATATTGAAAAGGTTTACGTCGGAATCCGTGAAGGAAAAATTATTTCGCCTCTCTTCAAGTGCCTGGACGGGTGGTCTGGAACTCCCGGGCCATTTCAGAGTTAAATGCCTGAACTGTCCTGTTTAATATAGTCTAGAAACTGAATAACAAGCGGTAGCTAGCCATGGAATAAGCATATGAAGCATCACCACGTTTTGATTGTACTATGCGCGCGGATCGCGCTTTGCCATTTTAATGCTCTGTATAGTCATTTTTGAATTCAAAATCAATGTGTGGATCCCAATTTGGC

>Pabi7389
CAATTCTGAAGTTCATCGTGCTGAAGTTTGAATTGTGCTCGAATTCTGAGGTTCATCTTGCTGAAGTTTGAATTGTGAATTATTTGTTTGTTTAATTAGACTTGCAAATGGCGCCTCAGGAATTCGCARGCGAARTGAAATTCTGTGCGGGAAATKGTGGAAACGGCGTCTTTACACGATCCGCTGAATTGGGCAGCCGCAGCGGAGTCCATGAAGGGATCTCACTTCGAGGAAGTGAAACGAATGGTGGAGGAGTTTCGTGCCCCGGTCGTGAAGCTCCAGGGATCCGATCTCACGATTGCCCAGGTGGCAGCCGTGGCGAGGAGATTGGGRTCCGTGAGAGTCGAACTCGAGACCGGAGCTAAGGCGCGGGTCGACGAGAGCAGCAATTGGGTGATGGTCAGTATGGCGAACGGGACGGATAGCTATGGCGTTACGACGGGCTTCGGCGCGACTTCGCATAGGCGTACGCGCCAGGGTGAGGCGCTGCAGAAGGAGCTCATCCGGTTCCTCAATGCGGGGATATTCGGGGGTTGCGGGGATTCGAACTCGTTACCTCGCGATACGACGAGGGCAGCGATGCTGGTGCGGGCGAATACGTTGCTGCAAGGCGTACTCGGGGATCCGCTGGGGGATTCTGGAGGCCATGAGCGGCTTGTTGAATGCCGGAATTACGCCCAGGTTGCCGTTGCGAGGTACGATAACGGCGTCCGGGGACCTCGTGCCGCTGTCGTACATAGCGGGTCTGTTGACGGGGCGGCCGAATGCGAGAGCCGTGACGGCGGACGGGAGGGAGCTCGGAGCGGCGGAGGCGCTGGCCGCAGCCGGGGTGGAGAACGGGCCATTTGAGCTACGGCCTAAGGAAGGGCTGGCGCTTGTCAACGGGACGGCCGTCGGGTCGGCTCTGGCGGCCACGGTGCTCTTCGATGCCAACGTGGTCGTGCTTCTGTCGGAGGTGTTGTCGGCGTTGTTCTGTGAGGTCATGCAAGGTAATCCGGAGTTCACTGATCATCTCACGCACCGGCTCAAGCACCACCCGGGTCAGATCGAGGCGGCAGCGATCATGGAGCACCTCTTAGACGGCAGCTCATACATGAAGGCTGCGGCCGCAAAGCACCAAGAGGCCGACGCGTTGTCAAAACCCAAGCAGGACCGCTACGCTCTGCGCACTGCCCCGCAGTGGCTCGGCCCACAGGTCGAGGTGTTACGTGCGTCGACTCACATGGTGCAGCGCGAGATCAACTCCGTCAACGACAACCCCCTCATCGATGCCGCCCGCAACAAGGCGCTCCACGGCGGCAACTTCCAGGGGACACCTGTCAGCGTCGCCATGGACAACGCACGCCTGGCTCTCGCTGCAGTGGGCAAGCTCATGTTCGCCCAGATGTCGGAGCTCGTCAACGACTTTTACAATAACGGTCTCCCATCGAATCTCAGCGGTGGGCCCGACCCCAGCCTGGACTACGGTTTCAAGGGTGCSGAGATCGCCATGGCCGCGTATACCTCAGAACTCCAATTCCTTGCCAATCCGGTGACGACACACGTCCAGAGCGCCGAGCAACACAACCAGGACGTCAATTCTCTCGGCCTCATCTCCGCCCGAATGACGGCCCAGGCAGTCGAGATCCTGAAGCTCATGACTTCGACGTACCTCGTGGCGCTCTGCCAGGCCATCGACCTACGACACCTGGAAGAGAATTTGCAGACCGCAGTCCGACAAGCTGTCGCACAAGCCTGCAAGAAGACCCTAGTTGTGGGACCCCAAGGAGAGCTCCTCGATTCTCGCTTTTGCGAGAAGGACCTCCTCAAGGCCGTCGAGAGGGAGCCGGTCTTYTCCTACATCGACAACCCCTGCAGCGCTACCTCCGTTCTGACCACGAAGCTCCGCCAGGTGCTCTTCGAACACGCGGTCGAAAAGACAACCGACAACGACGCTTCGATCCTTACCAGAATCCCGGCATTCGAAGAGGAGCTCAAAGCCCGCATYGTCGCCGAGGTTCAGGAGACGAGGGAAGCYTTCGAAAAGGGCACCGCCCTCGTTCCCAACAGAATCAAGGACTGCCGCTCCTAYCCGCTGTACGAGTTCGTGAGAYTGGAGCTGGGGACCTCGTTGCTCGTAGGCACCAATAGCCACTCTCCTGGTGAGGACTTCGACAAGGTGTTCGTTGCTATCAACGAAGGCAAGGCAGTGGAACCGYTGTTCAAGTGCCTTGAGAGATGGAACGGCGCCCCATTCCCATCTGWATTTTAATGAATTAGCTAATACGCAACATAAGGTAAGTGGATGTTGACGAAGTGTATAGATCTATACATTATTGCAATGTTGTTTTGGGCTACTTCCCATTTCTATTCGTAAGAAAGAGGTATGTTGGATGTG

>Pabi3482
CGAGTACGTCTCTCCTTCCTCCATTTCAGTCTTATCCTGCGCCCTTCAAGCTTGACTGAGTGGCAGGCAAGAGCCACTCTCAACCTCACCGTAGCTATAAGTAGCCTGCATTCATGCTCTCTCTTCACTCGCTCGCTGCAACCTCCTTCTTCTCACATTTCTGAGAGATTGCATTGCAGTGCGTGGACATTAGAGGATTCTAAGTGACATCAAATTATCAGTAGAGAGAGATCATGTCGTCTCAGGGAGAAGAAATCAGCGGAATGGAGAACACAAACGCATTAATGAGGCCTATGGAGTTGTGCCGACCCCCAACGTTGCCTCTGCCAGAGTCGTTTGGCGGGAAGAGCCCCGACCACGTCATCATTCCTACACACTGGAAGAAGGCGGCGGAGGCGATGCAATGCAGCCATTACGAGGAAGTGAGGAAGATGATTGGGCAATTCAAGGCAACTCACAAAGTGGTGCTGCGAGGGACCACTCTCACCGTTGCAGAGGTCACTGCCGTGACGCGGAGAGCGGAGGTGAAGGTGGAGTTAGACGAGGTGAGCGCCAAGCAGAGAGTTGAGAGGAGCTACCAGTGGGTGGCCAACAACATTGCCAAGGGAACCGATACCTACGGCGTTACAACTGGCTTCGGAGCTACCTCCCACCGCAGAACCGACAAGGCAGCGGAACTCCAGAAGGAGTTGATCCGTTTCCTCAATGCGGGCGTCGTGGGGAAGGAACGGCTGTGCCTGCCGGCGGAGTACACGAAGGCCGCCATGCTGGTTCGGACAAACACCTTAATGCAAGGCTACTCAGGGATCCGATGGGAAATCCTTGACGCTATGAGAAAGCTCATGGACTGTAACATCACACCCAAGTTGCCTCTCAGAGGAACAATCACCGCCTCTGGCGATCTGGTTCCCCTCTCCTACATTGCCGGATTGCTCACCGCTCGCCCCAATTCAAAAGCCCTCGCGCCCGACGGCCACGTGCTGGACGCCATCGAGGCCCTCCGGAAAGCCAGCATCCCGGAGCCGTTTCAACTGCAGCCCAAGGAAGGGCTGGCTCTCGTCAACGGCACAGGGGTGGGATCCGCCGTGGCCGCCTCTGTCTGCTTTGATGCCAACGTGCTGGTCGTGCTGGCTGAGATTCTGTCGGCGTTCTTTTGCGAAGTGATGCAAGGAAAGCCCGAGTTTGTAGACCCGTTAACCCACCAGTTGAAGCACCACCCAGGGCAGATTGAAGCCGCGGCCGTAATGGAGTACCTCCTCGACGGGAGCGACTACGTGAAAGAGGCAGCGCGGCTCCACGAGCGCGATCCGTTGAGCAAGCCGAAGCAAGACCGCTACGCTCTGCGAACGTCACCGCAGTGGTTGGGCCCTCAGATTGAAGTCATCCGTGCCGCTACTCACTCCATCGAGCGGGAGATCAATTCCGTCAACGACAATCCGTTAATCGATGTGTCCAGAGACATGGCTCTCCACGGAGGGAACTTCCAGGGGACGCCCATCGGAGTGTCCATGGACAACATGAGAATCTCTTTGGCAGCCATCGGGAAGCTCATCTTCGCTCAGTTCTCAGAGCTTGTCTGCGATTACTACAACAATGGTTTGCCTTCCAATCTCAGCGGCGGCCCCAATCCTAGCTTGGACTATGGTTTCAAGGGCGCCGAGATCGCCATGGCCGCTTACACTTCGGAGCTCCAGTACCTCGCCAACTCCCGTCACCACTCACGTCCAGAGCGCTGAACAACACAACCAGGACGTCAATTCCCTCGGTTTGATCTCCGCCAGAAAGACTGCCGAAGCCGTCGAGATTTTGAAGCTGATGTTCGCTACATATCTGGTGGGCTTATGCCAGGCCGTCGACCTCCGCCACCTGGAAGAAAACATGCGATCCGTCGTGAAGCACATCGTATTGCAGGCAGCGAGAAAGACACTGTACACTGCAGAAGACGGAAGCCTTCTCGACACCCGATTTTGCGAGAAGGAGCTCCTGCAAGTCATCGATCATCAGCCCGTTTTCTCGTACATCGACGATCCCACAAATCCGTCATACGCGCTTATGCTCCAACTCAGAGAAGTCCTCGTAGATGAATCTCTCAGATTATCTTGCTTGGGCAAGGATGGCGAGTCCGACCACAATTTAGAAGCCGCTGATGCTTCTGGAGTATTATCTAATTGGGTGTTCGGCAGGATCCCCCTATTTCAACAAGAGTTGAAAGCCCGTTTAGAGGATGAGGTTCCCAAGGCTAGGGAGCGATTCGATAAGGGGGACTTCCCGATTGCAAACAGAATAAATAAGTGCAGGACGTATCCCATTTACAGATTTGTTCGATCGGAGTTGGGAACCGATCTGCTAACAGGCCCCAAGTGGAGAAGCCCTGGAGAAGATATAGAGAAGGTATTTGAGGGAATTTGCGAGGGGAAAATGGGAGAAGTGATCCTCAAATGCCTGGACGCTTGGCGTGGGTGCGCTGGACCATTCACTCCACGCGCATATCCTGCGTCTCCTGCAGCGTTCAATACCTCATATTGGGCATGGTTTGATAACACAAAATCACCCTCTGCAACGAGCGGGAGAGGTTTCTGGAGCGCCCAACAACAGCAAGTCCTTTGATTTAAAACCCTAAGCCATCCATAAATGGCTAGTTCTTCTTAACAATAATGATTCTTCATCTTCGTTAGTTTGTAAAAGATGGGATCCCAGTGCGTGAATAAAGAAATATTT

>Plamb20
GTTCAGGACAGGAACTAGAATTTTAGAATTCAATTTCCCTGCCCTGCACTGCTCTGCTCTGGTTTGCTCAACTTCTTTATCCTTTCTCTGTTGGGCTCTGGTTTGACCAACTTATAGGTCGTTTTGGATCTTTGCGAGGAAGAAAATATGGTTGCAGCAGCAGAAATGGCGCAGGCCACTGAAGTTCAAGTTAAAAGTTCTGGGCTGTGCACGGATTTCGGCTCGTCTGGCAGCGATCCATTAAACTGGGTTCGAGCAGCTAAGGCCATGGAAGGAAGCCATTTTGAAGAAGTGAAAGCGATGGTGGATTCGTATTTGGGAGCCAAGGAGATTTTCATTGAAGGGAAAACTCTGACAATCTCAGACGTTACTGCTATTGCTCGAAGATCGCAAGTGAAAGTGAAATTGGATGCTGCTGCTGCCAAATCTAGGGTCGAGGAAAGCTCAAACTGGGTTCTTACTCAGATGACCAAGGGAACTGACACATATGGGGTCACTACTGGTTTCGGTGCCACTTCTCACAGGAGAACGAACCAGGGAGCCGAGCTTCAGAAGGAGCTGATCCGTTTCTTGAATGCTGGAGTCCTTGGGAAATGCCCAGAAAATGTTTTGTCCGAAGATACTACCCGGGCTGCCATGCTGGTTCGGACGAATACTCTGCTGCAGGGCTACTCGGGCATAAGGTGGAACATTCTTGAAACTGTAGAGAAGCTGTTGAATGCGGGGCTGACCCCAAAGCTGCCCTTAAGAGGAACCATAACTGCTTCTGGTGATCTGGTTCCACTGTCTTATATTGCTGGGCTCTTGACTGGGAGGCCTAATTCCAGAGTCAGATCCAGAGAGGGAATTGAAATGAGCGGAGCTGAAGCGCTCAAGAAAGTGGGCCTGGAAAAGCCCTTTGAATTGCAGCCTAAAGAAGGTCTGGCCATTGTTAATGGCACTTCAGTGGGAGCAGCACTGGCTTCCATTGTGTGTTTCGATGCCAATGTCCTTGCACTGCTCTCTGAAGTAATCTCTGCCATGTTCTGCGAGGTTATGAATGGGAAGCCTGAGTTTACAGATCCATTAACTCACAAGCTGAAGCACCATCCTGGCCAAATGGAAGCCGCAGCAATCATGGAATATGTCTTGGACGGGAGCTCTTATATGAAACACGCTGCTAAGCTCCATGAGATGAATCCTCTGCAGAAGCCCAAGCAGGATCGCTATGCGCTTCGCACTTCGCCTCAATGGCTCGGCCCTCAGGTGGAGGTCATCAGATCTGCAACTCACATGATTGAGCGGGAAATCAATTCTGTGAATGACAATCCAGTAATTGATGTTGCCAGAGACAAAGCTCTGCACGGAGGGAATTTCCAGGGCACCCCTATTGGTGTCTCCATGGATAATCTTCGTCTGGCAATTTCAGCAATTGGGAAATTGATGTTCGCTCAATTCTCTGAGCTTGTGAATGATTACTACAATGGAGGTTTGCCTTCGAATCTAAGTGGTGGGCCTAATCCTAGCCTGGATTATGGGCTGAAAGGGGCTGAGATCGCCATGGCTTCTTACACTTCTGAGCTTCTTTACCTGGCTAATCCTGTCACCAGCCATGTACAGAGCGCCGAACAGCATAACCAGGATGTGAATTCTCTGGGTCTTGTTTCAGCTAGAAAATCTGCCGAGGCCATCGATATTCTGAAGCTCATGCTCTCCACATACCTGACAGCTTTGTGCCAGGCTGCGGATTTAAGGCATCTGGAAGAAAACATGCTGGCCACTGTGAAGCAGATTGTTTCTCAGGTAGCCAAGAAAACCCTGAGCACAGGGCTCAACGGGGAGCTTTTACCAGGCCGTTTCTGCGAAAAAGATTTGCTTCAGATAGTGGATAATGAACATGTTTTCTCCTACATTGACGATCCCTGCAATGCAAGCTACCCATTGACACAGAAACTGAGAAACGTCCTGGTGGAACATGCCTTCAAGAACGCAGAGGGTGAGAAGGATCCCAACACTTCCATTTTCAATAGGATTACTCTGTTTGAAGCCGAGCTGAAGGCACAGCTTGAACTGCAAGTCAATCTGGCCAGAGAAAGTTATGACAAAGGGGTCAGCCCTCTGCCCAACAGGATCCAGGAATGCAGGTCTTATCCTCTCTATGAATTTGTGAGAAACCAGCTCGGTACCAAGCTTCTGTCTGGAACTCGAACCACTTCCCCTGGTGAAGTGATCGAAGTGGTTTACGACGCTATCAGTGAGGACAAGATCATAGGCCCTCTCTTCAAGTGCCTGGATGGGTGGAAAGCAACTCCGGGTCCATTCTGAAAATAAATAATCTCCCAAGATCCCCTTTATGCATGACTGCCATGATACTTTTGCTGATGCAGCTTTTCACCGATCTGGGATTGATAAAGCTTGAATTTGTTTTTCTTTCTTTTTGTTTTATACTGCTGGATTTGCATCCCACAGGATTTGCCATAAACGTGTAAGAGTGGCAGATTATTTGGATGATCTGAAACATGTRAAAGTGGCAGATSATTTGGGTGATCTTGCAAGCATGGCAGATCAGTTGGGTGATCTTGTATTGTTTTCACTGTTACTTATATATTTAATGATGGAACTTTGGTGAATAAAAATAAG


>Plam1228
atttggagcgaaagcggcgcgcagtattgcgcgcgcagcctgcgcgaaccgtgcgtggaagaagaaattgaaatttggccgaaaatggtggcgggcattgatctgggcgtggatctgggcgcggtgcaggcgaacggcaaccagaacggcaacggctttcatcatgtgccgagcgtggatctgtgcattcagaacggcccggatccgctgaactggggcaaagcggcgaaagcgctgcagggcagccattttgaagaagtgaaactgatggtggaaagctattttggcagccatgaagtgagcattgaaggcaaaagcctgaccattgcggatgtgaccgcggtggcgcgccgcccggaagcgaaagtgcgcctggatgcggtgagcgcgaaagcgcgcgtggatgaaagcagcaactgggtgctgcagaacatgctgaaaggcaccgatacctatggcgtgaccaccggctttggcgcgaccagccatcgccgcaccaaccagggcgcggaactgcagaaagaactgattcgctttctgaacagcggcgtgctgaccgaaggcaacgtgctgccgcaggaaaccacccgcgcggcgatgctggtgcgcaccaacaccctgatgcagggctatagcggcattcgctgggaaattctggaaaccattcagaaactgctgaacgcgggcattaccccgaaactgccgctgaaaggcaccattaccgcgagcggcgatctggtgccgctgagctatattgcgggctttattaccggccgcccgaacagccgcgcgcgctgccgcgatggcaaagaactgggcgcgctggaagcgctgcagcagattggcattgaaaaaccgtttgaactgcagccgaaagaaggcctggcgattgtgaacggcaccagcgtgggcgcggcgctggcgagcattgtgtgctttgatgcgaacattatttgcattgcggcggaaattctgagcgcgatgttttgcgaagtgatgctgggcaaaccggaatttaccgatccgctgacccatcgcctgaaacatcatccggcgcagatggaagcggcggcgattatggaatttgtgctggatggcagcagctatatgaaaaacgcggcgaaaaaacatgaaatgaacccgctgcagaaaccgaaacaggatcgctatgcgctgcgcaccagcccgcagtggctgggcccgcagattgaagtgattcgcagcgcgacccatatgattcagcgcgaaattaacagcgtgaacgataacccggtgattgatgtggcgcgcgataaagcgctgcatggcggcaactttcagggcaccccgattggcgtgagcatggataacctgcgcctggcgctggcggcgattggcaaactgatgtttgcgcagtttagcgaactggtgaacgattattataacggcggcctgccgagcaacctgagcggcggcccgaacccgagcctggattatggctttaaaggcgcggaaattgcgatggcgagctataccagcgaactgcagtatctggcgagcccggtgaccacccatgtgcagagcgcggaacagcataaccaggatgtgaacagcctgggcctggtgagcgcgcgcaaaagcgcggaagcgattgatattctgaacctgatggtgagcacctttctgctggcgctgtgccaggcggcggatctgcgccatctggaagaaaacatgctgagcaccgtgaaacgcgtggtgagccatgtggcgaaaaaaaccctgagcacccataacggcgaactgctgaccgcgggccgcttttgcgaaaaagatctgctgcaggcggtggaaaacctgcatgtgtttgcgtatgtggatgatccgtgcaacgaaaactatccgctgatgcagcagctgcgccaggtgctggtggcgcatgcgctgaccgaaacccagattcatccgcagacccagagcagcatttttaacaaaattccggcgtttgaaaaagaactgaaagatcagatggaagcggaaattggccgcgcgcgccaggattattatgaaaacggcgtggcgggcagcattccgaaccgcattaaagaatgccgcagctttccgctgtatgattttgcgcgcagccagctgggcacccagctgctgagcggcgatcgcgtgaccagcccgggcgaatatattgaaaaagtgtataccgcgattcgcgaaggcaaaattattagcccgctgtttaaatgcctggatggctggagcggcaccccgggcccgtttcagagc

>Plam14963
ATAATTTGTCTGTTTAATTAGAGTGAACATGACGCCTCAGGAATTCACAGGCGAAGTGAAATTCTGTGCGGGAAATGGCGGAACGGCGTCTTTGCACGATCCGCTGAATTGGGCAGCCGCAGCAGAATCCATGAAGGGATCTCACTTAGAGGAAGTTAAACGAATGGTGGAGGAGTTTCATTCCCCGGTCGTGAAGCTCCAGGGATCTGGCCTCACGATTGCCCAGGTGGCAGCCGTGGCGAGAAGAATGGGGTCCGTGAGAGTCGAACTCGAGACCGGCGCGAAGGCGCGCGTTGATGAGAGCAGTAATTGGGTGATGGATAGTATGGCGAACGGGACGGATAGCTATGGCGTTACGACGGGGTTCGGCGCAACGTCGCATAGGCGTACGCGCCAGGGTGAGGCGCTGCAGAAGGAGCYGATCCGGTTCCTCAATGCGGGGATATTCGGGGGCTGCGGGGATTCGAACTCGCTACCTCGTGATACGACGAGGGCGGCGATGCTGGTGCGGGCGAATACATTGCTGCAAGGCTACTCGGGTATCCGCTGGGGAATTCTGGAAGCCATGAGCGGCTTATTGAATGCCGGAATTACGCCGAGGCTGCCATTGCGAGGTACGATAACGGCGTCCGGGGACCTGGTGCCGTTGTCGTACATAGCGGGTTTGTTGACGGGGCGGTCGAATGCGAGAGCCGTGACGGCCGACGGGAGGGAGCTCGGGGCGACCGAGGCGCTGGCCGAAGCCGGGGTAGAGAATGGGCCATTTGAGCTACGGCCCAAGGAAGGATTGGCGCTTGTGAACGGTACGGCCGTCGGTTCGGCTCTGGCGGCGACGGTGCTCTTCGATGCTAACGTGGTCGTACTTCTGTCGGAGGTGCTGTCGGCCGTGTTCTGCGAAGTCATGCAAGGGAATCCCGAGTTCACTGATCATCTCACACACCGGCTSAAGCACCACCCGGGTCAGATCGAGGCGGCAGCAATCATGGAACACCTCCTAGACGGCAGCTCATACATGAAGGCTGCCGCCGCGAAGTACCAAGAGGCCGACGCGTTGTCAAAGCCCAAGCAAGACCGCTACGCTCTGCGCACCGCTCCGCAGTGGCTGGGCCCGCAGGTGGAGGTGATACGTGCGTCGACTCACATGGTGCAGCGCGAGATCAACTCCGTCAACGACAACCCCCTCATCGACGCCGCCCGCAACAAGGCGCTCCACGGCGGCAACTTCCAGGGGACACCTGTCGGCGTCGCCATGGATAACGCACGCCTGGCTCTYGCTGCGGTCGGTAAGCTCATGTTTGCACAGATGTCGGAGCTTGTCAATGATTTCTACAACAACGGTCTCCCATCGAATCTCAGCGGTGGGCCCGACCCCAGCCTGGACTACGGTTTCAAGGGTGCCGAGATCGCCATGGCCGCTTATACCTCAGAGCTTCAATTTCTTGCCAATCCAGTGACGACACACGTCCAGAGCGCTGAGCAACACAACCAAGATGTGAACTCCCTCGGCCTAATCTCCGC

>Plam5636
CCTCTCACATATTGCAGAGGCTGGGCACTACACATTTCTTAGTCACATCTTTACTATTTTTCAAATTTTCAGTAGACAGACATCATGTCGTCATCTGTGGGAGAAGAGAGGAGCATAACCGGATCAATGAGGTCCATGGAACTCTGCCGACCGCCAACGTTGCCTCTGCCGGGGCCCATTGACGGGAAGAGCCCCGACCACGTCAGCTTTCCTACACACTGGAAGAAGGCGGCGGAGGCGATGCAGTGCAGCCATTACGAGGAAGTGAGGAAGATGATCAAGCAATTTAACGCTGCTCACACTGTGGTGCTGAGAGGGACTACTCTCACAGTTGCAGAGGTGACTGCCGTGACGCGCAGAGCGGAGGTGAGAGTGGAGCTAGACGAGGCGAGCGCCAAGGAGAGAGTGGAGAGGAGTTACCAGTGGGTAGCCAACAACATTGCCAGAGGAACCGACACGTACGGCGTTACAACTGGGTTCGGAGCCACCTCCCACCGCAGAACCGACAAGGCAGCGGATCTCCAGAAGGAGTTAATCCGTTTCCTCAATGCTGGTGTCGTGGGGAAGGAATGTTTGTGCTTGCCGGCGGAGTACACGAGGGCGGCGATGCTGGTTCGGACAAACACCTTGATGCAGGGCTACTCAGGCATCCGATGGCAAATTCTTGACGCTATGAGAAAGCTCATAGACTGTAACATCACACCCAAGTTGCCTCTCAGAGGAACAATCACCGCCTCAGGCGATCTGGTTCCCCTCTCCTACATTGCCGGATTGCTCACTGCTCGCCCCAACTCAAAAGCCCTCGCGCCCGACGGCCACTTGTTGGACGCCATGGAAGCTCTCCGCAAAGCTGGCATTCCGGAGCCGTTTAAACTGCAGCCGAAGGAAGGGCTGGCACTCGTCAACGGGACAGCGGTGGGATCCGCCGTGGCCGCCTCCGTCTGCTTTGACGCCAACGTGCTTGGCGTGCTGGCTGAGATTGTGTCGGCGTTCTTCTGCGAGGTTATGCAAGGGAAGCCCGAGTTCGTAGACCCGTTAACTCACCAGTTGAAGCACCACCCGGGGCAGATTGAAGCCGCGGCCGTCATGGAGTTCCTCCTCGACGGTAGCGACTACGTGAAAGAGGCAGCGCGGCTTCACGAGAGGGACCCGTTGAGCAAACCGAAGCAAGACCGCTACGCTCTGCGAACATCGCCACAGTGGTTGGGGCCTCCCATCGAAGTCATCCGTGCGGCTACTCACTCCATCGAGCGGGAGATCAATTCCGTCAACGACAATCCGTTAATCGATGTGTCCAGAGACATGGCTCTCCATGGCGGCAACTTCCAGGGAACACCCATCGGAGTTTCCATGGACAACCTGAGAATCTCTTTGGCAGCCATCGGGAAGCTCCTCTTCGCTCAGTTTTCGGAGCTCGTCTGCGACTACTACAACAACGGTTTGCCTTCCAATCTCAGCGGCGGCCCCAATCCCAGCTTGGATTACGGTTTCAAGGGCGCCGAGATCGCCATGGCCGCCTACACATCGGAGCTCCAGTACCTCGCGAACCCCGTCACGACTCACGTCCAGAGCGCCGAACAACACAACCAGGACGTCAATTCCCTCGGCTTGATCTCTGCCAGAAAGACTGCTGAGGCCGTCGAGATTTTAAAGCTGATGTTCGCTACATATCTGGTGGCGTTATGCCAGGCAGCCGATCTCCGGCACATGGAAGAAAACATGCGATCCGTTGTGAGGCATGTGGTGTTGCAGGCGGCGAGAAAGACACTGTGCACTGCAGAAGACGGAAGCCTTCTCGACACCGGATTTTGCGAGGAAGAGCTGCTGCAAGTCATCGATCATCAGCCCGTTTTCTCGTACATCGACGATCCCACAAATCCATCATACGCGCTGATGCTCCAACTCAGAGAAGTTCTCGTAGATGAAGCTCTCAAATCTTCTTCCACTGTCGGGAATGGCGAGTCCGACCACAATTTACAAGCCGCTGATGGCGCTAGAGCAATACCCAACTGGGTGTTTAGCAGGATCCCCATATTTCAAGAGGAGTTGAAAGCCCGTTTGGAGGAAGAGGTTCCGAAAGCGAGGGCGCGATTCGATAATGGGGACTTCCCGATTGCAAACAGAATAAACCAGTGCAGGACATATCCCATTTACAGATTTGTGAGGTCAGAATTAGGAACCGATCTGCTAACTGGACCCAAGTGGAGAAGCCCCGGCGAAGATATAGAAAAGGTATTTGAGGGCATTTGCCAAGGGAAAATTGGGGACGTGATCCTCAAATGTCTGAACGCTTGGGGTGGGTGCGCTGGACCATTCACCCCACGTGCATATCCTGCGTCTCCTGCAGCGTTCAATGCCTCATACTGGGCATGGTTTGATAACACCAAATCACCCTCTGCAACCAGCGGCAGAGGTTTCTGGAGCGCCCAACAACAGCAAGTTCTTTGATTTAACTGAATCTAAGCATTCGGCCTAAAATGCTTGTTCTTAGCAATAAAGAATCCTTCATCCTCTCTTGTCTGTTAAAGATGGGATTCTAGCAAACGATGAATGAATAGAGAGAAATATTTTCG

>Pmac223
CATTAAGTCCTCTGTGTTGTCTACTATTTCTCGCTTAACTTCTCTGCtACACAGTTCTGAATCTGAGAAAGTGGGTTGGTTGAAAGTTCAGAAAATATGGTTGCAGGAGCAGAAATGAATTCCGTTCCGCAaGTGAGGAGGGAGGTCTGTACTGGTTTtGGGgTATCGGCAGATCCACTGAATTGGGTACGAGCTGCAAAAGCCATGGAAGGAAACCACTTCGATGAGGTGAAGAAAaTGGTGGATTCGtACTTtGAATCCACcGAaGTTtCCATCGAAGGACAAaCTCTCACAATTGCGGATgTGGCGGCTGTGGCGAGGAGGCCTGAAGTTAAGGTGAAACTAGATGCTGCTGCTGCAAAAGCCCGGGTGGAAGAAaGCTCGAATTGGGTGATGACCCAGATGAATAAAGGAACTGATACTTATGGGGTTACTACTGGGTTCGGAGCAACATCTCATCGGCGGACCAGTCAGGGAGCGCTCTTGCAGAAAGAGCTCATTCGTTTTCTGAATTCCGGAGTGTTGTGTGAaGGGGGTGTTCTTCCTGAGGACACTACCCGGGCTTCCATGCTGGTTCGAACGAATACTCTCATGCAAGGCTACTCCGGAATTAGGTGGGAGTTGTTGGAAACGGTGCAGAAACTTCTCAACGCAGGAATTACTCCCAAACTGCCCCTCAGAGGCTCAATTTCGGCATCAGGGGACCTGGTTCCGCTTTCGTACATTGCAGGTCTTTTGACCGGGCGTCCGAATTCCCGAGCCATAACAAGAGACGGAACGGAAATCGGTGCTCTGGAAGCGCTGAAAAAAGTTGGTGTTGAGAGCCCATTTGAATTGCAGCCTAAAGAAGGCTTGGCTATTGTCAATGGCACCTCCGTCGGAGCTGCCCTGGCGTCCATCGTTTGCTTCGACGCAAACATCCTTTCCGTcgTGGCCGAGGTCACGTCCGCCATGTTTTGCGAGGTCATGAACGGGAAGCCCGAATACACGGATCCGTTAACTCACAGACTGAAACaCCACCCGGgTCAGATGGAGGCCGCGGCAATTATGGAATACGTTCTGGACGGAAGCTCGTATATGCGCCAGGCTGCGAAGCTGCATGAGATGAACCCGcTTCAAAAaCCGAAGCAGGATCGATATGCGCTGCGGACATCTCCTCAATGGTTGGGTCCTCAGATAGAAGTCATCCGGGCGGCTACGCATATGATtcAGCGAGAAATTAATTCCGTTAATGACAACCcAGTGATCGATGTGGCTAGAGATAAAGCTCtGCATGGAGGGAATTTCCAGGGCACTCCTATCGGTGTGTCGATGGATAATCTCCGGTTAGCTGTTTCGGCGATCGGGAAGCTTATTTTCGCTCAATTCTCAGAGCTTGTGAACGATTTTTACAATGGTGGGTTGCCGTCGAATCTCAGCGGCGGGCCAAATCCTAGTCTGGATTATGGTCTTAAAGGTGCAGAAATCGCCATGGCTTCGTACACATCTGAGCTTCTGTATTTAGCTAATCCTGTAACCAGTCATGTCCAAAGCGCAGAGCAGCACAACCAGGACGTGAATTCCCTGGGTCTTGTTTCGGCCCGAAAATCGGCGGAGGCTGTGGACATTCTAAAGCTGATGTTGTCATCTTACCTAACCGCATTATGTCAGGCCGTAGATTTGCGGCATTTGGAGGAAAATATGCAGGCGACAGTTAAGCAGGTGGTGGCCCAGGTGGCGAGGAAGACTCTGAGTACGGGTGTGAATGGAGAGCTGCTACCCGGCCGGTTTTGCGAAAAGGATTTACTTCAAGTTGTGGATGCGGAGCATGTTTTTAATTATATTGACGATCCCTGCAGTGCGCAGTACCCGTTAATGAAGAAGTTACGACAAGTTCTGGTGGATCATGCTTTTAAGAACGGTGAGGGTGAGAAGGATCCCAACACCTCTATTTTTGGCAGGATTAATGTGTTTGAAGCAGAGCTTAAAGCGCAGCTTGAATCAGAGGTTGATCTGGCGAGGGCAAATTACGATAAGGGAGTAAGTCCTTTACCCAATCGGATCCAGGATTGCCGTTCTTACCCGCTCTACGAATTCGTAAGGAAGGATCTTGGCACCAAACTTTTGACGGGAACTCGCACAACGTCTCCCGGGGAATACATTCAAATGGTATATGATGCGATCTGCAGGGACAAGATTGTCAATCCTCTGTTCAAATGTTTCCATGGATGGAAGGGAACTCCTGGACCCTTCTCAAGTTAAATATGTTTTGTTTAATTTCGGCTCCACGGAGGAGGACCTGAATAAGGCAAGGAAGTTTGATTGCACGGTTTGGCCATGTATGGTGTTTTCATAGTACCTCTGTAGTAGTTGTAACAGAGGATTAAGGCATATTAGATATCTTAGGCGTATTCCGTGTAATACTTTTTtAAACATCTTCAATGTTCAATGCAagTACTTaTTCTTCTA

>Pmen15565
CTGCTATGCTTGTTCGAACGAATACTCTTCTGCAAGGCTACTCGGGTATAAGATGGGACATTCTTGAAACTGTGGAAAAGCTCTTGAATGCTGGGCTTACGCCGAAGCTACCTTTAAGAGGAACCATAACTGCTTCTGGTGATCTGGTTCCTTTATCTTATATTGCTGGACTCTTGACTGGGAGACCTAATTCCAAAGTCCGATCCAGAGATGGAACAGAAATGAGCGGAGCTGAAGCTTTAAAGAAAGTCGGCGTGGAGAAGCCATTTGAATTGGCACCTAAAGAAGGCTTGGCCATTGTTAATGGCACTTCAGTGGGAGCAGCACTGGCTTCCATTGTTTGTTTTGATGCAAATGTTCTTGCTTTGCTTTCTGAAGTAATATCGGCCATGTTTTGTGAAGTTATGAATGGGAAGCCTGAGTTTACAGATCCATTAACTCACAAGCTTAAGCATCATCCGGGTCAAATGGAAGCCGCAGCTATTATGGAATATGTCTTGGACGGGAGTTCTTATATGAAACACGCTGCTAAGCTCCATGAGATGAATCCTCTCCAGAAGCCGAAGCAAGATCGCTATGCGCTTCGAACTTCGCCGCAATGGCTCGGCCCTCAAGTCGAGGTTATCAGATCTGCAACTCATATGATCGAGAGGGAAATCAATTCTGTGAACGATAATCCAGTCATTGATGTTGCCAGAGACAAAGCTCTCCACGGCGGGAATTTTCAAGGTACGCCTATTGGTGTTTCGATGGATAATCTTCGTCTAGCGATTTCAGCAATTGGTAAATTGATGTTTGCTCAATTCTCTGAGCTTGTGAATGATTATTACAATGGAGGCTTGCCTTCGAATCTAAGCGGCGGGCCTAATCCTAGCCTCGATTATGGACTCAAAGGCGCGGAAATCGCCATGGCTTCTTATACTTCTGAGCTTCTTTACCTGGCGAATCCGGTCACCAGCCATGTACAGAGCGCTGAACAGCATAATCAGGACGTTAATTCTCTGGGTCTTGTCTCGGCTAGAAAATCTGCTGAGGCTATTGATATTCTGAAGCTTATGCTCTCCACATACCTGACCGCCTTGTGTCAAGCTGTGGATTTAAGGCATTTAGAAGAAAATATGCTGGCCACAGTAAAGCAGATTGTTTCTCAGGTAGCAAAGAAAACCCTAAGCACTGGACTCAACGGGGAGCTTTTACCAGGCCGTTTCTGTGAAAAGGATTTGCTTCAAATAGTCGATAACGAGCATGTTTTCGCCTACATTGACGATCCTTGCAATGCTAGCTATCCATTGACGCAGAAACTGCGAAATGTTCTTGTTGAACACGCTTTCAAGAACACAGAGGGTGAGAAAGATCCCAATACTTCTATATTCAACAAGATCACTCTGTTTGAAGCCGAGCTGAAAACTCAGCTTGAATCTCAAGTTAATCTGGCCAGAGACAGTTATGATAAAGGGATCAGTCCATTGCCCAACAGAATCCAGGAGTGTAGATCTTATCATCTGTATGAATTCGTGAGAAACCAGCTCGGCACCAAGCTTTTGAGTGGTGCTCGGACCACTTCTCCTGGTGAAGTTATCGAGCTGGTGTACGACGCCATTAGTGAAGACAAGATCATTGGCCCTCTTTTCAAATGCTTGGATGGGTGGAAGGCRCCCTGGCCGTTTAAATCTCATAA

>Pmen1392
GGACGTCGGGAGTTCGATTCCTGTAACATTAATTCAAGATTCATCCGGGAAATCTGCTCTGAATCGGGCGCCCGATACTGCTCAAGAACCAAAGATGGTTGCAGGGGTAGACATGGCTGTGCAGGCCAATGGTAATGGTAATGGTAATGGAAATGGATTTCATCATGTAAATGCAGTAGATCTCTGCATTCAGAATGGACCGGACCCTCTGAATTGGGGCCAGGCTGCCAAGGAGCTGCAAGGCAGCCATTTTCAAGAAGTGAAGCTCATGGTGGAGTCGTATTTCGGATCCCAAGAAGTTTCCATTGAAGGAAAAACGCTCACAATCGCAGATGTGGCTGCAGTTGCAAGAAGACCGGAGGCCAAGGTGAGATTAGATGCGGTTTCAGCCAAGAGCCGAGTAGATGAGAGCTCTAATTGGGTTCTGCAAAACATGCTGAAGGGCACCGATACCTACGGGGTGACCACGGGCTTCGGAGCCACTTCGCACAGACGAACGAACCAAGGAGCAGAGCTTCAGAAGGAGCTCATCAGGTTCTTGAATGCGGGAGTCTTGCAGGCAGAGGACAACGTGTTGCCTCAAGCAACGACCCGTGCAGCCATGCTAGTGCGCACGAATACTCTGATGCAGGGCTACTCTGGGATCCGTTGGGAAATTCTGGAAACAATTCAGAAGCTTCTGAATGCGGGGATAACGCCCAAGTTGCCTTTGAAGGGCACCATAACGGCCTCCGGTGATCTAGTACCATTGTCCTATATTGCAGGGCTCCTAACGGGGCGACCCAATTCGAAAGCCCGATGCAGAGACGGGAAAGAAATCGGTGCTCTGGAAGCGCTTCAGCAAGTAGGAGTCGAGAAGCCTTTTGAGCTCCAGCCCAAGGAAGGCTTAGCTATCGTAAACGGGACCTCAGTCGGAGCTGCCTTGGCTTCCATCGTTTGCTTCGACGCCAACGTTATCTGCATTCTTGCAGAAGTTCTTTCCGCCATGTTCTGCGAAGTGATGCTTGGGAAGCCGGAATTTACAGACCCATTGACGCACAAGCTGAAGCATCATCCTGCCCAAATGGAAGCCGCGGCCATTATGGAATACGTTCTTGATGGGAGCTCCTACATGAAAAACGCTGCCAAGAAGCACGAGATGAATCCCCTGCAGAAGCCAAAGCAGGATCGGTATGCTCTCAGAACCTCCCCACAATGGCTTGGTCCCCAAATCGAAGTCATCAGAGCCGCTACGCACATGATCCAGCGAGAGATAAACTCCGTCAACGATAACCCAGTCATCGACGTTGCTCGAGACAAGGCCCTGCACGGCGGGAACTTCCAGGGGACACCAATCGGTGTCTCAATGGACAATCTCCGTCTCGCTCTATCCGCAATCGGGAAGCTCATGTTCGCACAGTTCTCGGAGCTCGTCAACGACTATTACAACGGTGGCCTGCCTTCGAATCTCAGCGGTGGCCCGAATCCAAGCCTCGACTACGGCTTCAAAGGCGCCGAGATAGCCATGGCTTCGTACACATCGGAGCTCCTGTACTTAGCAAACCCCGTTACTACCCATGTCCAGAGCGCCGAGCAACACAATCAGGATGTCAATTCTCTGGGCCTTGTCTCCGCCAGAAAATCGGCTGAAGCAATAGACATACTGAATCTAATGGTATCCACATATTTGCTAGCAATCTGCCAGGCCGCCGATCTGAGGCACCTTGAAGAAAACATGCTGAGCACCGTGAAGCGCGTGGTCTCTCAGGTGGCCAAGAAAACGCTGAGCACTCACAACGGGGAGCTTCTGACAGCGGGGCGCTTCTGTGAGAAGGATCTGCTACAGGCTGTGGAGAATCTGCACGTGTTTGCCTACGTGGACGACCCGTGCAACGAGAACTATCCATTGATGCAGCAGCTCAGACAAGTTCTCGTTGCTCACGCTCTCAACGAGACTGAAAGTCAATCGTCCATTTTCGACAAGATTCCGGTCTTCGAGAAAGAACTAAAAGAGCAGATGGAAGCAGAAATAGGGCGGGCCCGCAATGACTATTACGAGAAGGGAATCGCCGGATCGATTCCTAACAGAATCCAAGATTGCAGATCGTTTCCTCTCTACGACTTCGCAAGATCGCAGCTCGGCACCCAGCTCCTTTCCGGCGACCGGACAACTTCTCCGGGTGAATACATCGGAAAGGTTTACGACGGAATCCGTGAAGGTAAAATTATAGCGCCTCTCTTGAAGTGCCTGGACGGATGGTCTGGAACTCCGGGGCCATTTCCGAGCTAGAAACCTGCTGCCTCCTCTTCTTATATATATATATATATAGATAGATATTTAGTTTAGAAATGGAATAATATGTGGTAGCTAGCCACGGGATACTAATACTAAGAACGTTTGCATAGATTTTAGCATGCGCAGATCGCGCTTCGCCAGTTAAACGCC

>Pmen2242
GTTTGAATTGTGAATTCTCTGTTCTGAATTGTGAATTCTTTGGTCTGAATTGTGAATTATCTGGTTCTTCAATTAGAGTGCAAATGGCACCCCAGGAATTCAATGGCGAAGTGAAATTCTGTGCTGGAAATGGCGGAGTGGGATCTAATTTACACGACCCGCTGAATTGGGCAGCCGCAGCGGAATCCATGAAGGGATCCCACTTCGAGGAAGTGAAACGAATGGTGGAGGAGTTTCGTTCCCCGGTCGTGAAGCTTCAGGGATCGGGTCTCACAATCGCCCAGGTTGCTGCTGTGGCGAGGAAATTGGGTTCCGTGAGAGTCGAACTCGAAACCTGCGCGAAGGCGCGGGTGGACGAGAGCAGTAATTGGGTGATGGACAGTATGGCGAACGGGACTGACAGCTATGGCGTTACGACGGGCTTCGGCGCGACTTCACACAGGCGTACGCGTCAGGGCGAGGCGCTGCAGAAAGAACTGATAAGGTTTCTTAATGCTGGGATATTCGGTGGCTGCGGGGATTCGAACTCGCTACCTCGGGAAACGACGAGGGCGGCGATGCTGGTGCGAGCGAATACGTTGCTGCAAGGCTACTCGGGGATCCGCTGGGAGATTCTGGAGGCCATGAGTGGGTTGTTGAATGCCGGAATTACGCCCAGGCTGCCGTTGCGCGGCACAATTACGGCGTCCGGGGACCTCGTGCCGCTTTCGTATATTGCAGGTCTGTTGACGGGACGGCCAAATGCGAGAGCTGTTACGGCAGACGGGAAGGAGCTCGGGTCGGCGGAGGCGCTGGCTGCCGCCGGCGTGGAGAACGGGCCATTTGAGCTCAGGCCGAAAGAAGGGCTAGCGCTTGTCAATGGAACGGCCGTTGGGTCCGCTCTAGCAGCCACGGTGCTCTTCGATGCTAACGTGGTCGTGCTTCTGTCGGAGGTGGTCTCAGCGTTGTTCTGCGAAGTCATGCAAGGGAATCCGGAGTTCACTGATAATCTCACGCACCGGCTCAAGCACCACCCGGGTCAGATCGAAGCGGCAGCAATCATGGAGCATCTTCTGGACGGGAGCTCGTACATGAAGGCCATGGCCGCGAAGCACCAAGAGGCTGACGCGTTGTCAAAGCCGAAGCAAGACCGCTACGCTCTGCGCACTTCCCCACAGTGGCTCGGCCCGCAGGTCGAGGTAATTCGTGCCTCGACTCACATGGTGCAACGCGAGATCAACTCCGTCAACGATAACCCGCTCATCGATGCCGCCCGCAACAAGGCGCTACACGGCGGCAACTTCCAGGGCACCCCTGTCGGCGTCGCAATGGACAACGCACGCCTAGCTCTTGCTGCCGTGGGCAAGCTCCTGTTCGCCCAAATGTCGGAGCTCGTCAACGATTTCTACAATAACGGGCTCCCATCGAATCTCAGCGGTGGCCCTGACCCTAGTCTGGACTACGGTTTCAAGGGCGCCGAGATAGCCATGGCTGCGTATACTTCGGAGCTTCAATTTCTTGCCAATCCAGTCACAACACACGTACAGAGCGCCGAGCAACACAACCAGGATGTTAACTCTCTCGGCCTTATCTCCGCCCGCATGACAGCCCAGGCCGTCGAAATCCTGAAGCTAATGTCGTCGACATATCTCGTGGCTCTCTGCCAAGCCATCGACCTGCGACATTTGGAAGAAAATCTGCAAACCGCAGTCAGACAAGCTGTCGGACAAGCCTGCAAAAAGACCCTTGCAGTAGGACCTCAAGGGGAGCTTCTCCCTTCTCGTTTCTGCGAGAAAGATCTTCTCATGGCTGTCGAGCGGGAGACTGTTTTTTCCTACATCGACAATCCCTGCAGCGCTACCTCTGTTTTGACCACGAAGCTCCGCCAGGTGCTCTTCGAACACGCGCTCGAAAAGACAACGGACAACGATGCTTCGCTTCTTACCAAAATCCCCGCATTCGAAGCGGAGCTCAAAGCCCGCATCGTTGCCGAGGTTCATGAGAAAAGGGACGCCTACGAAAAGGGCGCTGCCTTCGTTCCCAATAGAATCAAGGACTGTCGCTCTTATCCGCTGTACGAGTTCGTGAGACTGGAGCTCGGGACCTCGTTGCTCGTGGGCACCAATAGCCACTCTCCTGGCGAGGACTTCGACAAGGTGTTCGTTGCTATCAACGAAGGCAAGGCCGTGGAACCGTTGCTCAAGTGCCTTGAGAGATGGAACGGTGCCCCCATTCCCATTTGAATTTTGAATTAAATTAAAAATTAAATAATGCAAAATAAGGTAGGTGGGTGGGTATGGTCAAAGTGTATAGATCAATAAATGATTGCAATGTTGTTTTTGGGTTGCTTGAGGACATAGTTATTTCCTATTTCTAGGAAATTATGTTGTATTATGTACACGTCATCATATTCTACAACTTTAGAATCTAATCTCCTATTGTGCCTTTTTTAACAAGTGGAATGATAGCCTTTGCCTCTTGGTGGAAGGGTGCACTTTCTTGGCATGCACTCTAATCCTCAAGAACATGGGCCCCATCACATAATGGGATAGGTAAACTTTTTATGAAATGGATATGGATTTTAATCAAAATCTTAGAGAAAGCAATGAGTAATGATATATTCAATTTTAAACTTACTTTTTC

>Pmen5410
GGGGCTGCAACCTCCTTCCTCTCAGCTTTCTCACTGAGATATTGCATTGCAGTCCCTCGCCCCTCGGCATCGATTCATCAAATACAAGAAGATATCATGTCGTCGTCTCTTGGAGAAGAGAGCATCGTCAGCGGTTTCATGAGGCCGATGGAGTTGTGCCGACCGCCAACGTTGCCTCTGCCCGGGACCTYGGGTCGATAAGATCCCCGACCACGTCATCATTCCTACACACTGGCAGAAGGCTGCGGAGGCCCTGCAATGCAGCCATTACGAAGAAGTGAGGAAGATGATTGCGCAATTCAACGCAACTCACAAAGTGGTGCTGCGAGGGACCACACTCACCGTTGGGGAAGTGACCGCCGTTACTCGCAGAGCAATGGTGAAGGTGGAGTTAGACGAGGCGAGTGCCAAGGAGAGAGTGCAAGAGAGCTACCAGTGGGTGGCCAACAACGTTGCCAGGGGAACGGATACCTATGGTGTTACAACTGGCTTCGGAGCCACGTCGCATCGCAGAACCGACAAGGCAGAAGATCTCCAGAAAGAGTTGATCCGTTTCCTCAATGCGGGTGTCGTGGGGAAGGCGCGGCTGTGCTTATCGGCAGAGTACACGAAGGCGGCCATGCTGGTTCGGACAAACACCTTAATGCAGGGCTACTCGGGCATCCGATGGGAAATCCTCGATGCTATGAGAAAGCTCATGGACTGTAACATCATACCCAAGTTGCCACTCAGAGGAACAATCACCGCCTCAGGTGATCTGGTTCCTCTCTCCTACATTGCCGGATTGCTCACCGCTCGCCCTAACTCAAGAGCCCTCACTCCAGACGGCCACGAGTTGGACGCCATGGCGGCCCTCCGGAAAGCCAGCATTCCGGAGCCATTTAAACTGCAACCCAAGGAAGGCCTGGCACTCGTCAATGGCACTGCAGTGGGATCTGCCGTCGCCGCTTCTGTCTGCTTCGACGCCAACGTGCTGGGCGTGCTGGCTGAGATTCTGTCGGCTCTCTTCTGCGAAGTGATGCAAGGAAAGCCCGAGTTCGTAGACCCATTAACCCACCAGTTGAAGCATCACCCGGGACAGATCGAAGCTGCGGCCGTGATGGAGTACCTCCTTGACGGGAGCGACTACGTCAAAGAAGCAGCGCGTCTCCACGAGAGCGATCCGTTGAGCAAGCCGAAGCAGGACCGCTACGCTCTGCGAACATCACCGCAGTGGTTGGGACCTCAGATCGAAGTCATCCGCGCCGCCACTCATTCCATCGAGCGGGAGATCAATTCCGTCAACGACAATCCGTTAATCGACGTGTCCAGAGACATGGCTCTCCACGGCGGTAACTTCCAGGGGACGCCCATCGGAGTGTCCATGGACAACATGAGAATCGCTTTGGCAGCCATCGGGAAGCTCCTCTTTGCTCAGTTCTCAGAGCTCGTCTGCGATTACTACAACAACGGACTGCCTTCCAATCTCAGTGGGGGTCCGAATCCCAGCTTGGACTACGGTTTCAAGGGCGCTGAGATCGCCATGGCTGCTTACACTTCGGAGCTCCAGTACCTTGCCAACCCCGTCACCACTCACGTCCAGAGCGCTGAACAACACAACCAGGATGTCAATTCCCTCGGTTTGATCTCCGCCCGAAAGACGGCCGAGGCCATCGAGATCTTAAAGCTGATGTTCTCTACATATATGGTGGGCTTATGCCAGGCCATCGATCTTCGCCACTTAGAAGAGAACATGCGATCCGTCGTCAAACACATCGTGTTGCAGGCCGCGCGAAAAACACTCTACACTGCAGAAGACGGAAGCCTTCTCGACACCCGATTTTGCGAGAAGGAACTCCTGCAAGTCATCGATCATCAGCCTGTCTTCTCGTACATCGACGATCCCACAAATCCATCATACGCGCTTATGCTCCAGCTCAGAGAAGTCCTCGTTGATGAAGCTCTCAAATTAAATTGCACGGTTAAGGATGCCGAGTCTGGCCACAAACTGGAAGCCGGTGATGGCGCTGGGGCAGCTGGAACAATACCTAATTGGGTGTTCTGCAAGATCCCCATATTTCAACAAGAGTTGAAAGCCCGTTTAGAGGAGGAGGTTCCCAAAGCGAGAGAGAGATTCGACAGAGGAGACTTTCCGATTGCAAACAGAATAAACAAGTGCAGAACATATCCCATTTACCGATTTGTGAGATCTGAGTTGGGGACAGATCTGTTAACAGGGCCCAAGTGGAGAAGCCCCGGCGAAGATATAGAGAAGGTATATGAGGGCATTTGCGACGGGAAAATCGGAGACGTGATCCTGAAATGTCTGGACGCTTGGCGTGGGTGTGCTGGACCTTTCACTCCACGTGCATATCCTGCGTCTCCTGCAGCGTTCAATACCTCCTATTGGGCATGGTTTGATAGCACCAAATCTCCCTCTGCCACCAGCGGAAGGGGTTTCTGGAGCGCCCAACAACAGCAAATCCTTTAATTACATTAATGTAAGCATTTTATAAGTAGCTTTTATGCATAACAATAATTAATCTTTAATCTGCTAGATGTAGAACAGTTGGTGGCGGGGTATGGTTAAGATGCCCCTAATCTGGAAGGTCACCGGTCGGATACCTAAAATCCAACCATGTTAAGGATTCCACCACTTTGCCAAAAAACAATAATTAATCCTTTTATAAAAGAGTGGGTATCCCACAAAAATGAAATGACCAGTATAAAAATAA

>Ppal772
gtgattctggatccgtgcaaagaagaaaacatggtggcggcggcggaaattacccaggcgaacgaagtgcaggtgaaaagcaccggcctgtgcaccgattttggcagcagcggcagcgatccgctgaactgggtgcgcgcggcgaaagcgatggaaggcagccattttgaagaagtgaaagcgatggtggatagctattttggcgcgaaagaaattagcattgaaggcaaaagcctgaccattagcgatgtggcggcggtggcgcgccgcagccaggtgaaagtgaaactggatgcggcggcggcgaaaagccgcgtggaagaaagcagcaactgggtgctgacccagatgaccaaaggcaccgatacctatggcgtgaccaccggctttggcgcgaccagccatcgccgcaccaaccagggcgcggaactgcagaaagaactgattcgctttctgaacgcgggcgtgctgggcaaatgcccggaaaacgtgctgagcgaagataccacccgcgcggcgatgctggtgcgcaccaacaccctgctgcagggctatagcggcattcgctgggatattctggaaaccgtggaaaaactgctgaacgcgggcctgaccccgaaactgccgctgcgcggcaccattaccgcgagcggcgatctggtgccgctgagctatattgcgggcctgctgaccggccgcccgaacagccgcgtgcgcagccgcgatggcattgaaatgagcggcgcggaagcgctgaaaaaagtgggcctggaaaaaccgtttgaactgcagccgaaagaaggcctggcgattgtgaacggcaccagcgtgggcgcggcgctggcgagcattgtgtgctttgatgcgaacgtgctggcgctgctgagcgaagtgattagcgcgatgttttgcgaagtgatgaacggcaaaccggaatttaccgatccgctgacccataaactgaaacatcatccgggccagatggaagcggcggcgattatggaatatgtgctggatggcagcagctatatgaaacatgcggcgaaactgcatgaaatgaacccgctgcagaaaccgaaacaggatcgctatgcgctgcgcaccagcccgcagtggctgggcccgcaggtggaaattattcgcagcgcgacccatatgattgaacgcgaaattaacagcgtgaacgataacccggtgattgatgtggcgcgcgataaagcgctgcatggcggcaactttcagggcaccccgattggcgtgagcatggataacctgcgcctgagcattagcgcgattggcaaactgatgtttgcgcagtttagcgaactggtgaacgattattataacggcggcctgccgagcaacctgagcggcggcccgaacccgagcctggattatggcctgaaaggcgcggaaattgcgatggcgagctataccagcgaactgctgtatctggcgaacccggtgaccagccatgtgcagagcgcggaacagcataaccaggatgtgaacagcctgggcctggtgagcgcgcgcaaaagcgcggaagcgattgatattctgaaactgatgctgagcacctatctgaccgcgctgtgccaggcggtggatctgcgccatctggaagaaaacatgctggcgaccgtgaaacagattgtgagccaggtggcgaaaaaaaccctgagcaccggcctgaacggcgaactgctgccgggccgcttttgcgaaaaagatctgctgcaggtggtggataacgaacatgtgtttagctatattgatgatccgtgcaacgcgagctatccgctgacccagaaactgcgcaacattctggtggaacatgcgtttaaaaacgcggaaggcgaaaaagatccgaacaccagcatttttaacaaaattccggtgtttgaagcggaactgaaagcgcagctggaaccgcaggtgagcctggcgcgcgaaagctatgataaaggcaccagcccgctgccgaaccgcattcaggaatgccgcagctatccgctgtatgaatttgtgcgcaaccagctgggcaccaaactgctgagcggcacccgcaccattagcccgggcgaagtgattgaagtggtgtatgatgcgattagcgaagataaagtgattgtgccgctgtttaaatgcctggatggctggaaaggcaccccgggcccgttt

>Ppal1135
GGTCTGAATCTGGAGTTCAaTaCTGTaCAAGgTttGgTttcTtCGGgAatCGtGTttGgAaGAaGAAaTtGAGATCcGGCCAAaGAtGGTTGCAGGGGCAGACCTGGGCGCTGTGCAGGCCAATGGAAATCAAAATGGAAATGGATTTCATCATGTGCATTCTGTTGATCTCTGCATTCAGAATGGACCAGACCCTCTGAACTGGGGGCAGGCTGCCAAGGCCCTGCAGGGCTCCCACTTTGAAGAAGTGAAGCTCATGGTGGAGTCCTATTTCGGATCCGAGGAAGTTTCCATTGAAGGCAAATCGCTCACAATCGCGGATGTGACCGCAGTTGCCAGGAAaCCAGAGGCCAAGGTGAAATTAGATGCAGTGTCAGCGAAGGCACGGGTGGATGAGAGCTCTAACTGGGTTCTGCAAAaCATGCTCAAGGGCACTGACACATACGGTGTGACGACAGGCTTCGGAGCCACTTCGCACAGACGAACGAACCAGGGGgCCGAGCTGCAGAAGGAGCTCATCAGGTTCTTGAATTCGGGAGTCCTGACAGATGGCAACGTTCTGCCACAAGAAACAACCCGGGCAGCCATGCTGGTGCGCACAAATACTCTGATGCAGGGGTACTCTGGAATCCGGTGGGAGATTCTGGAAACAATCCAGAAACTTCTGAACGCGGGAATTACTCCGAAATTGCCTCTGAAGGGCACCATTACAGCCTCGGGCGACCTGGTACCGTTGTCCTACATTGCAGGTTTCATAACAGGGCGACCCAATTCGAAAGCCAGATGCAGAGACGGTAAGGAACTCGGTGCTCTGGAAGCGCTTCAGCAAATCGGAGTCGAGAAGCCCTTTGAGCTCCAGCCCAAGGAAGGATTAGCCATCGTTAACGGGACCTCGGTCGGAGCTGCTCTGGCTTCCATCGTTTGCTTCGATGCCAACATTATCTGCATTGCTGCAGAAGTTCTGTCcgCCATGTTCTGCGAAGTGATGCTCGGGAAACCAGAGTTCACAGACCCATTGACACACAGGCTGAAGCACCATCCTGCCCAAATGGAAGCCGCGGCCATAATGGAATATGTTCTGGATGGGAGCTCCTACATGAAAAATGCCGCCAAAAAGCACGAGATGAATCCCCTGCAGAAGCCGAAGCAGGATCGTTATGCTCTCAGAACCTCGCCACAGTGGCTcGGTCCCCAAATCGAAGTCATCAGATCCGCTACCCACATGATCCAGCGAGAGATTAACTCTGTCAATGACAACCCTGTAATTGACGTTGCTCGAGACAAAGCACTGCACGGCGGGAACTTCCAGGGGACCCCAATCGGTGTCTCCATGGACAACCTGCGCCTCGCTCTCGCCGCAATCGGGAAGCTAATGTTCGCCCAATTCTCGGAGCTCGTCAACGATTACTACAACGGTGGCCTGCCTTCGAATCTCAGCGGTGGCCCCAACCCGAGCCTCGACTACGGCTTCAAGGGCGCCGAGATAGCCATGGCTTCCTACACATCGGAGCTCCAGTACCTCGCCAGCCCTGTCACCACCCACGTCCAGAGCGCCGAGCAGCACAACCAAGATGTCAATTCTCTGGGCCTCATCTCAGCCCGCAAATCAGCCGAGGCAATCGACATACTCAATCTCATGGTCTCCACGTATTTGCTCGCGCTCTGTCAGGCCGCGGATCTGCGACACCTGGAAGAAAACATGCTGAGCACCGTGAAGAGCGTGGTCTCCCACGTGGCCAAGAAAATGCTGAGCACGCACAACGGGGAGCTTCTCACCGCGGGGCGCTTCTGCGAAAAaGACCTCCTCCAGGCCGTCGAGAACCTCCACGTCTTCGCCTACGTGGACGACCCGTGCAACGAGAACTACCCATTGATGCAACAGCTCAGACAAGTTCTCGTTGCCCACGCTCTGACTGAGACTGCCCAAATTCAAACTCAAACCCAGTCCTCCATTTTCAACAAGATTCCCGCCTTCGAGAAAGAATTGAAAGACCAAATGGAAGCAGAAATAGGGCGCGCTCGCCAGGACTACTACGAAAGGGGGgTCGCGGGTTCGATTCCCAACAGAATCCAGGAATGCAGATCCTTTCCTCTCTACGACTTCGCGAGATCGCAGCTCGGCACCCAGCTCCTTTCCGGCGACAGGGTAACTTctCCGGGCGAATATATTGAAAAGGTTTACACCGGAATCCGTGAAGGCAAGATTATTtCGCCCCTCTtCAAGTGCCTGGAtGGAtggtctgg

>Ppnstr11807
TTCGGCACGAGGCTCTGCTCTGCTCTGGGTTGCTCAACTTATTGATCCCTGCTCTAGTTTGTTCAATTTCTTGACCCCTGCTCGGTTCTGCTCTGGTTTGCACAATTTCTTGATTATATAAGTCATTTTGGATCCTTGCAAGGAAGAAAATATGGTTGCAGCAGCAGAAATGACGCAGGCCAATGAAGTTCAAGTTAAAAGCACTGGGCTGTGCACGGACTTCGGCTCGTCTGGCAGCGATCCACTGAACTGGGTTCGAGCAGCCAAGGCCATGGAAGGAAGTCACTTTGAAGAAGTGAAAGCGATGGTGGATTCGTATTTGGGAGTCAAGGAGATTTACATTGAAGGGAAATCTCTGCAAACCTCAGACGTTGCTGCCATTGCTCGAAGATCGCAAGTGAAAGTGAAATTGGATGCCGAAGCTGCCAAATCTAGGGTCGAGGAGAGTTCAAACTGGGTTCTCACCCAGATGACTAAGGGGACGGATACCTATGGTGTCACTACTGGTTTCGGAGCCACTTCTCACAGGAGAACGAACCAGGGAGCCGAGCTTCAGAAGGAGCTGATCCGCTTCTTGAATGCCGGAGTTCTTGGCAAATGCCCAGAAAATGTTTTGTCCGAAGATATTACCCGGGCTTCCATGCTGGTTCGGACGAATACTCTGCTGCAGGGCTACTCGGGCATAAGGTGGGACATTCTTGAAACTGTGGAGAAGCTGTTGAATGCGGGGCTGACCCCAAAGCTGCCCTTAAGAGGAACCATAAGTTCTTCTGGTGATCTGGTTCCCCTGTCTTATATTGCTGGGCTCTTGACCGGGAGGCCTAATTCCAGAGTCAGATCCAGAGATGGAATTGAAATGAGCGGAGCCGAAGCGCTCAAGAAAGTGGGCTTGGAAAAGCCCTTTGAATTGCAGCCTAAAGAAGGTCTGGCCATTGTCAATGGCACTTCAGTGGGAGCAGCACTGGCTTCCATTGTGTGTTTCGATGCCAATGTCCTTGCTCTGCTCTCTGAAGTAATCTCTGCCATGTTCTGCGAGGTTATGAATGGGAAGCCTGAGTTTACAGATCCATTAACTCACAAGCTGAAGCACCATCCTGGCCAAATGGAAGCTGCAGCGATCATGGAGTATGTCTTGGACGGGAGTTCTTATATGAAACACGCTGCTAAGCTCCATGAGATGAATCCTCTGCAGAAGCCAAAGCAGGATCGCTATGCGCTTCGCACTTCGCCTCAGTGGCTCGGCCCTCAGGTGGAGATTATCAGATCTGCAACTCACATGATTGAGCGGGAAATCAATTCTGTGAATGACAATCCAGTAATTGATGTTGCCAGAGACAAAGCTCTACATGGAGGGAATTTCCAGGGCACACCTATTGGTGTTTCCATGGATAATCTTCGTCTCGCAATTTCAGCAATTGGGAAATTGATGTTCGCTCAATTCTCAGAGCTTGTGAATGATTACTACAATGGAGGCTTGCCTTCGAATCTAAGTGGCGGGCCTAATCCCAGCCTGGATTATGGAATGAAAGGGGCCGAGATCGCTATGGCTTCTTACACTTCTGAGCTTCTTTACCTGGCAAATCCTGTCACCACCCATGTACAGAGCGCCGAACAGCATAACCAGGATGTGAATTCTCTGGGTCTTGGTTCAGCTAGAAAATCTGCCGAGGCCATCGATATTCTGAAGCTGATGCTCTCCACATACCTGACAGCTCTGTGCCAGGCTGTGGATTTAAGGCATCTGGAAGAAAACATGCTGGCCACTGTGAAGCAGATTGTTTCTCAGGTAGCGAAGAAAACCCTGAGCACAGGGCTCAACGGGGAGCTTTTGCCAGGCCGTTTCTGCGAAAAGGATTTGCTCCAGGTAGTGGATAACGAGCATGTTTTCTCTTACATTGACGATCCCTGCAATGCCAGCTACCCATTGACTCAGAAACTGAGAAACATCCTGGTGGAACATGCCTTCAAGAACGGAGAAGGTGAGAAGGATCCCAACACTTCCATTTTCAATAAGATTCCTCTGTTTGAAGCCGAGCTGAAGGCACAGCTTGAACTGCAAGTTAGTCTGGCCAGAGAAAGTTATGACAAAGGGACCAGCCCTCTGCCCAACAGGATCCAGGAATGCAGGTCTTATCCTCTCTATGAATTTGTGAGAAACCAGCTCGGTACCAAGCTTCTGTCTGGAACTCGCACCACTTCCCCTGGTGAAGTGATTGAAGTGGTTTACGACGCTATCAATGAGGACAAGGTCATAGGCCCTCTCTTCAAATGCTTGGATGGGTGGAAAGGAACTCCTGGCCCATTCTGAAATAAATAATCTTCCAAGATCCCCTTTATACAACGACTGCTATGATTTGAGTCCTCGGATCTTTTTGTTCATGCAGTTGTTTACCGATCTGGAATTTGATTGGTCATAAAGCTTGAATTTGTTTTTCTTTCTTTTGTTTTATACTGCTGGATTTGCATCCCACTGGATTTGCCAGAAACATGTAAGGGTGGCAGATCATTTGGGTGATCTGAAACATGTAAAAGTGGCGGATCATTTGGGTAGCATGGCAGATCAGTTGGGTGATCGTGTACTGCTTTTACTATTACTTACATATTTAAAGATGGAACTTTGGGGAATAAAAATATGATTTTAATTGAACTTTTTTCTCTATTTTATATAAATTAGATGACAAATCTTCAGTC

>Ppnstr9303
GCAGAGCTAAAGTTGGGAGTTCCACTACCAGACCATTAATTCAAGATTCATCCCACCTCAGCCTGGAAATTTGGTCTGAATCTGGAGCTCAATACTGCACAAGTACCTTTGGTCTCTTCGGGAATCGTGTTTGGAAGAAGAAATTGAGATCCGGCCAAAGATGGTTGCAGGGGCAGACCTAGGCGCTGTGGAGGCCAATGGAAATCAAAATGGAAATGGATTTCATCATGTGCATTCTGTTGATCTCTGCATTCAGAATGGACCAGACCCTCTGAATTGGGGGCAGGCTGCCAAGGCCCTGCAGGGCTCCCACTTTGAAGAAGTGAAGCTCATGGTGGAGTCCTATTTCGGATGCGAGGAAGTTTCCATTGAAGGCAAATCGCTCACAATCGCGGATGTAACCGCAGTTGCCAGGAGACCAGAGGCCAAGGTGAGATTAGATGCAGTGTCAGCGAAGGCACGGGTGGATGAAAGCTCTAACTGGGTTCTGCAAAACATGCTCAAGGGCACTGATACATACGGTGTGACGACAGGCTTCGGAGCCACTTCGCACAGACGAACGAACCAGGGGGCCGAGCTGCAGAAGGAGCTCATCAGGTTCTTGAATTCGGGAGTCCTGACAGAGGGCAACATTCTGCCGCAAGAAACGACCCGGGCAGCCATGCTGGTGCGCACAAATACTCTGATGCAGGGGTACTCTGGAATCCGGTGGGAGATTCTGGAAACAATCCAGAAACTACTGAATGCGGGAATTATTCCGAAATTGCCTGTGAAGGGCACCATTTCATCCTCGGGCGACCTGGTACCGTTGTCCTACATTGCAGGTTTCATAACAGGGCGACCCAATTCGAGAGCCAGATGCATAGACGGTAAGGAACTCGGTGCTCTGGAAGCGCTTCAGCAAATCGGAGTCGAGAAGCCCTTTGAGCTCCAGCCCAAGGAAGGATTAGCCATCGTTACGGGACCTCGGCTCGGAGCTGCTCTGGCTTCCATCGTTTGCTTCGATGCCAACATTATCTGCATTGCTGCAGAAGTTCTGTCCGCCATGTTCTGCGAAGTGATGCTCGGGAAACCAGAGTTCACAGACCCATTGACACACAGGCTGAAGCACCATCCTGCCCAAATGGAAGCCGCGGCCATAATGGAATATGTTCTGGATGGGAGCTCCTACATGAAAAATGCCGCAAAAAAGCACGAGATGAATCCCCTGCAGAAGCCGAAGCAGGATCGTTATGCTCTCAGAACCTCGCCACAGTGGCTCGGTCCCCAAATCGAAGTCATCAGATCCGCTACCCACATGATCCAGCGAGAGATTAACTCTGTCAATGACAACCCTGTAATTGATGTTGCTCGAGACAAAGCACTGCACGGCGGGAACTTCCAGGGGACCCCAATCGGTGTCTCCATGGACAACCTGCGCCTCGCTCTCGCCGCAATCGGGAAGCTAATGTTCGCCCAATTCTCGGAGCTCGTCAACGATTACTACAACGGTGGCCTGCCTTCGAATCTCAGCGGTGGCCCCAACCCGAGCCTCGACTACGGCTTCAAGGGCGCCGAGATAGCCATGGCTTCCTACACATCGGAGCTTCTGTACCTCGCCAGCCCTGTCACCACCCACGTCCAGAGCGCCGAGCAGCACAACCAAGATGTCAATTCTCTGGGCCTCATCTCAGCCCGCAAATCAGCCGAGGCAATCGACATACTCAATCTCATGGTCTCCACGTATTTGCTCGCGCTCTGTCAGGCCGCGGATTTGCGACACCTGGAAGAAAACATGCTGAGCACCGTGAAGCACGTCGTCTCCCACGTGGCCAAGAAAACACTGAGCACGCACAACGGGGAGCTTCTCACCGCCGGGCGCTTCTGCGAAAAAGACCTCCTCCAGGCCGTCGAGAACCTCCACGTCTTCGCCTACGTGGACGACCCCTGCAACGAGAACTACCCATTGATGCAACAGCTCAGACAAGTTCTCGTTGCCCACGCTCTGACCGAGACTGCCCAAATTCAAACTCAAACCCAGTCCTCCATTTTCAACAAGATTCCCGCCTTCGAGAAAGAATTGAAAGACCAAATGGAAGCAGAAATAGGGCGCGCTCGCCAGGACTACTACGAAAGGGGGGTCGCGGGTTCGATTCCCAACAGAATCCAGGAATGCAGATCCTTTCCTCTCTACGACTTCGCGAGATCGCAGCTCGGCACCCAGCTCCTTTCCGGCGACCGGGTAACTTCTCCGGGCGAATATATTGAAAAGGTTTACACCGGAATCCGTGACGGCAAGATTATTTCGCCCCTCTTCAAGTGCCTGGACGGATGGTCTGGAACTCCCGGGCCATTTCACAGTTAAATTCCTGAACCATCATCCTGTTATATATAGTTTGCAAATTGAATAAATGGAGTAATATATTAAGCATTGGAAACGGCAGGAGCACCTGCAGCACGTTTTGCATAGAATGTACTATGAACACAGCTCGCGCCTGGCCAGTTTAATGCTGTGTATAGTCATTTTTGAATTCAAAATCTGAATTGTGTGTGGATTACAATTTGGCAAACCGATTTTCGCCGGTGTTGGGAAATATTATATAATTTTTAATT

>Psit9522
GAGGAGTTCAGGACAGGAACAAGAATTCCAGAATTCAACTGCCCTGCCCTGCTCTGCTCTGCTCTGATTTTCTCTAGTTTGCTCTGCTCTGCTCTGATTTTCTCTAGTTTGCTCTGCTCAATTCCTGAATAGCTCAGTTTGCTCTTTTTGATCGTTGCAAGCACAGAAATATGGTTGCAGCTGCAGCAGAAATGACACAGACCAATGAAGTTCAACAAGTTAAAAGCACTGGGCTGTGCACGGGCTTGAGCTCGTCTTCCAGCGATCCACTGAACTGGATCCGAGCAGCCAAGGCCATGGAAGGCAGCCACTTTGAAGAAGTGAAAACGATGGTGGATTCATATTTTGAATCCAAGGAGATTTTCATTGAAGGAAAAACTCTGACTATTGCTGATGTTACTGCTGTTGCTCGAAGATCGCAGGTGAAAGTGAAATTGGATGCTGCGGCCGCCAAATCTAGGGTTGAGGAGAGCTCAAACTGGGTTCTTACCCAGATGACCAAGGGAACGGACACATATGGAGTTACAACCGGATTCGGAGCCACTTCTCACAGGAGAACGAACCAGGGAGCCGAGCTTCAGAAGGAGCTGATTCGTTTCTTGAATGCCGGAGTTCTTGGCAAATGCCAAGACAATGTTCTGTCCGAAGACACCACCCGAGCTGCCATGCTTGTGCGCACGAATACTCTGCTGCAGGGCTACTCGGGGATAAGATGGGACATTCTTGAAACTGTGGAGAAGCTGTTGAATGCTGGGCTTACGCCGAAGCTGCCTTTAAGAGGAACCATCACTGCTTCTGGTGATCTGGTGCCCTTATCTTATATTGCTGGGCTCTTGACTGGGAGACCTAATTCCAGAGTCCGATCCAGAGATGGAACAGAAATGAGCGGAGCTGAAGCGCTCAAGAAAGTCGGCCTGGAGAAGCCATTTGAATTGCAGCCTAAGGAAGGTCTGGCCATTGTCAATGGTACTTCAGTGGGAGCAGCACTGGCTTCCATTGTCTGTTTCGATGCCAATGTCCTTGCTTTGCTCTCTGAAGTAATCTCGGCCTTGTTCTGCGAAGTTATGAACGGGAAGCCTGAGTTTACAGATCCATTAACTCACAAGCTGAAGCACCACCCCGGCCAAATGGAAGCCGCAGCGATCATGGAGTATGTCTTGGACGGGAGTTCTTATATGAAACATGCTGCTAAGCTTCATGAGATGAATCCTCTCCAGAAGCCCAAGCAGGATCGCTATGCGCTTCGCACTTCGCCGCAATGGCTCGGCCCTCAGGCCGAGGTAATCAGATCTGCAACGCATATGATCGAGAGGGAAATCAATTCTGTGAACGACAATCCAGTAATTGATGTTGCCAGAGACCTAGCTCTGCACGGAGGGAATTTTCAAGGCACGCCTATTGGTGTCTCGATGGATAATCTTCGTCTGGCGATTTCAGCAATTGGGAGATTGATGTTCGCTCAATTCTCCGAGCTTGTGAATGATTACTACAATGGAGGCTTGCCTTCGAATCTAAGTGGCGGGCCTAATCCTAGCCTGGATTATGGATTGAAAGGCGCTGAGATCGCCATGGCTTCTTATACTTCTGAGCTTCTTTACCTGGCGAATCCGGTCACCAGCCATGTACAGAGCGCCGAGCAGCATAACCAGGACGTGAATTCTCTGGGTCTTATCTCGGCTAGAAAATCTGCCGAGGCTGTCGATATTCTGAAGCTTATGCTATCCACATATCTGACAGCGTTGTGTCAAGCTGTGGATTTAAGGCATCTGGAGGAAAACATGCTGGCCACAGTGAAGCAGATTGTTTCTCAAGTAGCCAAGAAAACCCTGAGCACTGGACTCAACGGGGAGCTTTTACCAGGCCGTTTCTGCGAAAAGGATTTGCTTCAGATAGTCGATAACGAGCATGTTTTCTCCTACATCGACGATCCCTGCAATGCCAGCTACCCTTTGACTCAGAAACTGAGGAACGTCCTTGTCGAACACGCCTTCAAGAACACGGACGGTGAGAAAGATCCCAACACTTCCATTTTCAACAAGATCACTCTGTTCGAAGCCGAGCTGAAAACACAGCTTGAATTGCAAGTTAATCTGGCCAGAGAGAGTTATGATAAAGGGATCAGCCCTCTGCCCAACAGGATCCAGGAATGCAGGTCTTATCCTCTCTATGAATTCGTGAGAACCCAGCTCGGTACTAAGCTTCTGTCTGGAACTCGGACCACTTCCCCTGGTGAAGTTATTGAATTGGTTTACGACGCCATTAGTGAGGACAAGATCATAGGCCCTCTCTTGAAATGCGTGGAGGGGTGGAAGGCAACGCCTGGTCCATTCTGAATCAAATAATCTTCCAAGATCCCCTTTATACGACTGCTATGATTTCTGTCCTCGGATCTTTGTGCTGATGCAGCTGTTAACCGATCTGGGATTGGTTTGGCCAGAAAGCTGCAATTTGTTTTCTTTCATTGTTTTATCATGTTGGATTTGCATCCTACTGGATTTGCCAGAAAAATGTAAGCGTGGCAGATCATTTGGGTGATCTTGTAACTATTTTCATTATTAGTCCTATAGTTGAAGATGGAACTTGAATAAAAAATAATTTTAATTTATTGTCTTCTC

>Psit2386
ATCTCAGAAATCTGCTCTGAATCTGGAGCCCAATACTGCACAAGCATCTTAGGTCTCTCCGGGAATCGTGTTTTGAAGAAGAATTTGAGATCTTGCCAAAGATGGTTGCAGGGATAGACCTGGCTGTGCAGGCCAATGGCAATCAAAATGGAGACCTGGCTGTGCAGGCCAATGGCAATCAAAATGGAGACCTGGCTGTGCAGGTCAATGGGAATCAAAATGGATTTCATCAAGTGCATTCTGTTGATCTCTGCATTCAGAATGGACCGGACCCTCTGAATTGGGGCCGGGCTGCCAAGGCCCTGCAAGGCAGCCACTTTGAAGAAGTGAAGCTTATGGTGGAGTCCTATTTCGGATCCAAAGAAGTTTCCATTGAAGGAAAATCTCTGACAATAGCAGATGTGGCTGCAGTTGCAAGGAGACCGGAGGCCAAGGTGAGATTAGATGCGGTGGCGGCGAAGGCCCGGGTGGATGAGAGCTCTAACTGGGTTCTGCAGAACATGCTCAAGGGCACCGACACCTACGGGGTGACCACGGGCTTCGGAGCCACTTCGCACAGACGAACGAGCCAAGGCGCGGAGCTTCAGAAGGAGCTCATCAGGTTCTTGAATTCCGGAGTCTTGACAGAGGGCAACGTGTTGCCTCAAGCAACGACCCGGGCAGCCATGCTGGTGCGCACGAATACTCTGATGCAGGGCTACTCTGGAATCCGTTGGGAAATTCTGGAGACAATTCAGAAGCTTCTGAATGCGGGAATAACGCCGAAGTTGCCTCTGAAGGGCACCATCACGGCCTCCGGCGACCTCGTGCCGTTGTCCTACATTGCAGGGTTCATAACGGGGCGACCCAATTCGAAAGCCAGATGCAGAGACGGTAAAGAACTCGGTGCTCTGGAAGCGCTTCAGCAAATCGGAGTCGAGAAACCCTTTGAGCTCCAGCCCAAGGAAGGCTTAGCCATCGTAAACGGGACCTCAGTCGGAGCTGCCCTGGCTTCCATCGTTTGCTTCGACGCAAACGTTATCTGCATTCTTGCAGAAGTTCTCTCCGCCATGTTCTGCGAAGTGATGCTGGGGAAACCGGAGTTCACGGACCCGTTGACGCACAGGCTGAAGCACCATCCGGCCCAAATGGAAGCCGCCGCCATAATGGAATACGTTCTTGATGGGAGCTCCTATATGAAAAACGCTGCCAAGAAGCACGAGATGAACCCCCTGCAGAAGCCGAAGCAGGATCGGTATGCCCTCAGAACCTCGCCGCAGTGGCTCGGTCCCCAGATTGAAGTCATCAGAGCCGCTACGCACATGATCCAGCGAGAGATCAACTCTGTCAACGATAATCCCGTCATCGACGTTG

>Psit11892
GACTCGCTCGCTGCAACCTCCTCCTTCTCACATTTCTGAGAGATTGCATTGCAGTGCGTGGGCACTAGAGGATTCTAAGTGACATCAAATTATCAGTAGAGAGAGATCATGTCGTCTCAGGGAGAAGAAATCAGCAGATTGGAGAACACAAACGCATTAATGAGGCCTATGGAGTTGTGCCGACCACCAACGTTGCCTCTGCCAGAGTCGTTTGGCGGGAAGAGCCCCGACCACGTCATTATTCCTACACACTGGAAGAAGGCGGCGGAGGCGATGCAATGCAGCCATTACGAGGAAGTGAGGAAGATGATTGGGCAATTCAAGGCAACTCACAAAGTGGTGCTGCGAGGGACCACTCTCACCGTTGCAGAGGTCACTGCCGTGACGCGGAGGGCGGAGGTGAAGGTGGAGTTAGACGAGGTGAGCGCCAAGCAGAGAGTTGAGAGGAGCTACCAGTGGGTGGCCAACAACATTGCCAAGGGAACCGATACCTACGGCGTTACAACTGGCTTCGGAGCTACCTCCCACCGCAGAACCGACAAGGCAGCGGAACTCCAGAAGGAGTTGATCCGTTTCCTCAATGCGGGCGTCGTGGGGAAGGAACGGCTGTGCCTGCCGGCGGAGTACACGAAGGCCGCCATGCTGGTTCGGACAAACACCTTAATGCAAGGCTACTCAGGGATCCGATGGGAAATCCTTGACGCTATGAGAAAGCTCATGGACTGTAACATCACACCCAAGTTGCCTCTCAGAGGAACAATCACCGCCTCGGGCGATCTGGTTCCCCTCTCCTACATTGCTGGATTGCTCACCGCTCGCCCCAATTCAAAAGCCCTCGCGCCCGACGGCCAAGTGCTGGACGCCATGGATGCCCTCCGGAAAGCCAGCATCCCGGAGCCGTTTAAACTGCAGCCCAAGGAAGGGCTGGCTCTCGTCAACGGCACAGGGGTGGGATCCGCCGTGGCCGCCTCTGTCTGCTTTGATGCCAACGTGCTGGTTGTGCTGGCTGAGATTCTGTCGGCGTTCTTTTGCGAGGTGATGCAAGGAAAGCCCGAGTTTGTAGACCCGTTAACCCACCAGTTGAAGCATCACCCAGGGCAGATTGAAGCCGCGGCCGTAATAGAGTACCTCCTGGACGGGAGCGACTACGTGAAAGAGGCAGCGCGGCTCCACGAGCGCGATCCGTTGAGCAAACCGAAACAAGACCGCTACGCTCTGCGAACGTCACCGCAGTGGTTGGGCCCTCAGATCGAAGTCATCCGTGCAGCTACTCACTCCATCGAGCGGGAGATCAATTCCGTCAACGACAATCCCTTAATCGATGTGTCCAGAGACATGGCTCTCCACGGAGGGAACTTCCAGGGGACGCCCATCGGAGTGTCCATGGACAACATGAGAATCTCTTTGGCAGCCATCGGGAAGCTCATCTTCGCTCAGTTCTCAGAGCTTGTCTGCGATTACTACAACAATGGTTTGCCTTCCAATCTCAGCGGCGGCCCCAATCCTAGCTTGGACTATGGTTTCAAGGGCGCCGAGATCGCCATGGCCGCTTACACTTCGGAGCTCCAGTACCTCGCCAACCCCGTCACCACTCACGTCCAGAGCGCTGAACAACACAACCAGGACGTCAATTCCCTCGGTTTGATCTCCGCCAGAAAGACTGCCGAGGCCGTCGAGATTTTGAAGCTGATGTTCGCTACATATCTGGTGGGCTTATGCCAGGCCGTCGATCTCCGCCACTTGGAAGAAAACATGCGATCCGTCGTGAAGCACATCGTATTGCAGGCCGCGAGAAAGACACTGTACACTGCCGAAGACGGAAGCCTTCTCGACACCCGATTTTGCGAGAAGGAGCTCCTACAAGTCATCGATCATCAGCCCGTTTTCTCGTACATCGACGATCCCACAAATCCGTCATACGCGCTTATGCTCCAACTCAGAGAAGTCCTCGTAGATGAATCTCTCAGATTATCTTGCTTGGGCAAGGATGGCGAGTCCGACCACAATTTAGAAGCCGCTGATGCTTCTGGAGTATTATCAAATTGGGTGTTCGGCAGGATCCCCCTATTTCAACAAGAGTTGAAAGCCCGTTTAGAGGATGAGGTTCCCAAGGCTAGGGAGCGATTCGATAAGGGGGACTTCCCGATTGCAAACAGAATAAATAAGTGCAGGACGTATCCCATTTACAGATTTGTTCGATCGGAGTTGGGAACCGATCTGCTAACAGGCCCCAAGTGGAGAAGCCCTGGAGAAGATATAGAGAAGGTATTTGAGGGAATTTGCGAGGGGAAAATGGGAGAAGTGATCCTCAAATGCCTGGACGCTTGGCGTGGGTGCGCTGGACCATTCACTCCACGCGCATATCCTGCGTCTCCTGCAGCGTTCAATACCTCATATTGGGCATGGTTTGATAACACAAAATCACCCTCTGCAACGAGCGGGAGAGGTTTCTGGAGCGCCCAACAACAGCAAGTCCTTTGATTTAAAACCCTAAGCCATCCGTAAATGGCTAGTTCTTCTTAACAATAATGATCCTTCATCTTCGTTAGTTTGTAAAAGATGGGATCCCAATGCATGAATAAAAGAAATATTTTTAATCCATAGGGAACTCCAAACTTTTTTCGATCGTTAGTATTTTAGTTTCACATGTGGCCAAACCAGATCTCCGAAATTTTATGCACAACCGTTCAACGCAACTAACCAGGGGACCTGGACAATAATATAGTTTTAAAAAACTTGT

>Psylv18539292
GCAGGCCAATGAAGTTCAAGTTAAAAGCACTGGGCTGTGCACGGACTTCGGCTCGTCTGGCAGCGATCCACTGAACTGGGTTCGAGCAGCCAAGGCCATGGAAGGAAGTCACTTTGAAGAAGTGAAAGCGATGGTGGATTCGTATTTGGGAGTCAAGGAGATTTTCATTGAAGGGAAATCTCTGACAATCTCAGACGTTGCTGCCGTTGCTCGAAGATCGCAAGTGAAAGTGAAATTGGATGCTGAAGCTGCCAAATCTAGGGTCGAGGAGAGTTCAAACTGGGTTCTCACCCAGATGACCAAGGGGACGGATACCTATGGTGTCACTACTGGTTTCGGAGCCACTTCTCACAGGAGAACGAACCAGGGAGCCGAGCTTCAGAAGGAGCTGATCCGCTTCTTGAATGCCGGAGTTCTTGGCAAATGCCCAGAAAATGTTTTGTCCGAAGATACTACCCGGGCTGCCATGCTGGTTCGGACGAATACTCTGCTGCAGGGCTACTCGGGCATAAGGTGGGACATTCTTGAAACTGTGGAGAAGCTGTTGAATGCGGGGCTGACCCCAAAGCTGCCCTTAAGAGGAACCATAACTGCTTCTGGTGATCTGGTTCCCCTGTCTTATATTGCTGGGCTCTTGACCGGGAGGCCTAATTCCAGAGTCAGATCCAGAGATGGAATTGAAATGAGCGGAGCCGAAGCGCTCAAGAAAGTGGGCCTGGAAAAGCCCTTTGAATTGCAGCCTAAAGAAGGTCTGGCCATTGTTAATGGCACTTCAGTGGGAGCAGCACTGGCTTCCATTGTGTGTTTCGATGCCAATGTCCTTGCTCTGCTCTCTGAAGTAATCTCTGCCATGTTCTGCGAGGTTATGAATGGGAAGCCTGAGTTTACGGATCCATTAACTCACAAGCTGAAGCACCATCCTGGCCAAATGGAAGCTGCAGCGATCATGGAGTATGTCTTGGACGGGAGTTCTTATATGAAACACGCTGCTAAGCTCCATGAGATGAATCCTCTGCAGAAGCCAAAGCAGGATCGCTATGCGCTTCGCACTTCGCCTCAGTGGCTCGGCCCTCAGGTGGAGATTATCAGATCTGCAACTCACATGATTGAGCGGGAAATCAATTCTGTGAATGACAATCCAGTAATTGATGTTGCCAGAGACAAAGCTCTACATGGAGGGAATTTCCAGGGCACACCTATTGGTGTTTCCATGGATAATCTTCGTCTGTCAATTTCAGCAATTGGGAAATTGATGTTCGCTCAATTCTCAGAGCTTGTGAATGATTACTACAATGGAGGCTTGCCTTCGAATCTAAGTGGCGGGCCTAATCCCAGCCTGGATTATGGACTGAAAGGGGCCGAGATCGCTATGGCTTCTTACACTTCTGAGCTTCTTTACCTGGCAAATCCTGTCACCAGCCATGTACAGAGCGCCGAACAGCATAACCAGGATGTGAATTCTCTGGGTCTTGTTTCAGCTAGAAAATCTGCCGAGGCCATCGATATTCTGAAGCTGATGCTCTCCACATACCTGACAGCTCTGTGCCAGGCTGTGGATTTAAGGCATCTGGAAGAAAACATGCTGGCCACTGTGAAGCAGATTGTTTCTCAGGTAGCCAAGAAAACCCTGAGCACAGGGCTCAACGGGGAGCTTTTGCCAGGCCGTTTCTGCGAAAAGGATTTGCTCCAGGTAGTGGATAACGAGCATGTTTTCTCTTACATTGACGATCCCTGCAATGCCAGCTACCCATTGACTCAGAAACTGAGAAACATCCTGGTGGAACATGCCTTCAAGAACGGAGAAGGTGAGAAGGATCCCAACACTTCCATTTTCAATAAGATTCCTCTGTTTGAAGCCGAGCTGAAGGCACAGCTTGAACTGCAAGTTAGTCTGGCCAGGGAAAGTTATGACAAAGGGACCAGCCCTCTGCCCAACAGGATCCAGGAATGCAGGTCTTATCCTCTCTATGAATTTGTGAGAAAGCAGCTCGGTACCAAGCTTCTGTCTGGAACTCGGACCATTTCTCCTGGTGAAGTGATTGAAG

>Pteda1143311
ATGGTAGCAGCAGCAGAAATAACGCAGGCGAATGAAGTTCAAGTTAAAAGCACTGGGCTGTGCACGGACTTCGGCTCGTCTGGCAGCGATCCACTGAACTGGGTTCGAGCAGCCAAGGCCATGGAAGGAAGTCACTTTGAAGAAGTGAAAGCGATGGTGGATTCGTATTTCGGAGCCAAGGAGATTTCCATTGAAGGGAAATCTCTGACAATCTCAGACGTTGCTGCCGTTGCTCGAAGATCGCAAGTGAAAGTGAAATTGGATGCTGCGGCTGCCAAATCTAGGGTCGAGGAGAGTTCAAACTGGGTTCTCACCCAGATGACCAAGGGGACGGATACCTATGGTGTCACTACTGGTTTCGGAGCCACTTCTCACAGGAGAACAAACCAGGGAGCCGAGCTTCAGAAGGAGCTGATCCGCTTCTTGAATGCCGGAGTTCTTGGCAAATGCCCAGAAAATGTTTTGTCCGAAGATACTACCCGGGCTGCCATGCTGGTTCGGACGAATACTCTGCTGCAGGGCTACTCGGGCGTAAGGTGGGACATTCTTGAAACTGTGGAGAAGCTGTTGAATGCGTGGCTGACCCCAAAGCTGCCCTTAAGAGGAACCATAACTGCTTCTGGTGATCTGGTTCCCCTGTCTTATATTGCTGGGCTCTTGACCGGGAGGCCTAATTCCAGAGTCAGATCCAGAGATGGAATTGAAATGAGCGGAGCCGAAGCGCTCAAGAAAGTGGGCCTGGAAAAGCCCTTTGAATTGCAGCCTAAAGAAGGTCTAGCCATTGTCAATGGCACTTCAGTGGGAGCAGCACTGGCTTCCATTGTGTGTTTCGATGCCAATGTTCTTGCTCTGCTCTCTGAAGTAATCTCTGCCATGTTCTGCGAGGTTATGAATGGGAAGCCTGAGTTTACAGATCCATTAACTCACAAGCTGAAGCACCATCCTGGGCAAATGGAAGCTGCAGCGATCATGGAGTATGTCTTGGACGGGAGTTCTTATATGAAACACGCTGCTAAGCTCCATGAGATGAATCCTCTGCAGAAGCCAAAGCAGGATCGCTATGGCCTTCGCACTTCGCCTCAGTGGCTCGGCCCTCAGGTGGAGATTATCAGATCTGCAACTCACATGATTGAGCGGGAAATCAATTCTGTGAATGACAATCCAGTAATTGATGTTGCCAGAGACAAAGCTCTACATGGAGGGAATTTCCAGGGCACACCTATTGGTGTTTCCATGGATAATCTTCGTCTGTCAATTTCAGCAATTGGGAAATTGATGTTCGCTCAATTCTCAGAGCTTGTGAATGATTACTACAATGGAGGCTTGCCTTCGAATCTAAGTGGCGGGCCTAATCCCAGCCTGGATTATGGACTGAAAGGGGCCGAGATCGCTATGGCTTCTTACACTTCTGAGCTTCTTTACCTGGCAAATCCTGTCACCAGCCATGTACAGAGCGCCGAACAGCATAACCAGGATGTCAATTCTCTGGGTCTCGTTTCAGCTAGAAAATCTGCCGAGGCCATCGATATTCTGAAGCTGATGCTCTCCACATACCTGACAGCTCTGTGCCAGGCTGTGGATTTAAGGCATCTGGAGGAAAACATGCTGGCCACTGTGAAGCAGATTGTTTCTCAGGTAGCCAAGAAAACCCTGAGCACAGGGCTCAACGGGGAGCTTTTGCCAGGCCGTTTCTGCGAAAAGGATTTGCTCCAGGTAGTGGATAACGAGCATGTTTTCTCTTACATTGACGATCCGTGCAATGCCAGCTACCCATTGACTCAGAAACTGAGAAACATCCTGGTGGAACATGCCTTCAAGAACGCAGAAGGTGAGAAGGATCCCAACACTTCCATTTTCAATAAGATTCCTGTGTTTGAAGCCGAGCTGAAGGCACAGCTTGAACCGCAAGTTAGTCTGGCCAGAGAAAGTTATGACAAAGGGACCAGCCCTCTGCCCGACAGGATCCAGGAATGCAGGTCTTATCCTCTCTATGAATTTGTGAGAAACCAGCTCGGTACCAAGCTTCTGTCTGGAACTCGTACCATTTCCCCTGGTGAAGTGATTGAAGTGGTTTACGACGCTATCAGTGAGGACAAGGTCATAGTCCCTCTCTTCAAATGCTTGGATGGGTGGAAAGGAACTCTGGCCCATTCTGAAATAAATAATCTTCCAAGATCGCCTTTATACAACGACTGCTATGATTTGAGTCCTCGGATGCTTTTGTTGATGCTGTTGTTTTCCGATCCGGAATTTGATTGGTCATAAAGCTTGATTTTGTTTTTCTTTCTTTTGTTTTATACTGCTGGATCTGCATCCCATTGGATTTGCCGGTGCCAGAAATATGTAAGGGTGGCAGATCATTTGGGTGATCTGAAACATGTAAAAGTGGCGGATCATTTGGGTAGCATGCAGATCAGTTGGGTGATCGTGTACTG

>Pteda17307
GAGCTaaaGTtGGGAGTTCCACTACCAGACCATTAATTCAAGATTCATCCCgCCTCAGCCTGGAAATTTGGTCTGAATCTGgAGCtCAATACTGTACAAGCCTTGGTCTCTTCGGGAATCGTGTTTGGAAGAAGAAATTGAGATCCGGCCAAAGATGGTTGCAGGGGCAGACCTGGGCGCTGTGCAGGCCAATGGAAATCAAAATGGAAATGGATTTCATCATGTGCATTCTGTTGATCTCTGCATTCAGAATGGACCAGACCCTCTGAATTGGGGGCAGGCTGCCAAGGCCCTGCAGGGCTCCCACTTTGAAGAAGTGAAgCTCATGGTGGAGTCCTATTTCGGATCCGAGGAAGTTTCCATTGAAGGCAAATCGCTCACAATCGCGGATGTGACCGCAGTTGCCAGGAGACCAGAGGCCAAGGTGAAATTAGATGCAGTGTCAGCGAAGGCACGGGTGGATGAGAGCTCTAACTGGGTTCTGCAAAACATGCTCAAGGGCACTGACACATACGGTGTGACGACAGGCTTCGGAGCCACTTCGCACAGACGAACGAACCAGGGGGCCGAGCTGCAGAAGGAGCTCATCAGGTTCTTGAATTCGGGAGTCCTGACAGATGGCAACGTTCTGCCACAAGAAACGACCCGGGCAGCCATGCTGGTGCGCACAAATACTCTGATGCAGGGGTACTCTGGAATCCGGTGGGAGATTCTGGAAACAATCCAGAAACTTCTGAACGCGGGAATTACTCCGAAATTGCCTCTGAAGGGCACCATTACAGCCTCGGGCGACCTGGTACCGTTGTCCTACATTGCAGGTTTCATAACAGGGCGACCCAATTCGAAAGCCAGATGCAGAGACGGTAAGGAACTCGGTGCTCTGGAAGCGCTTCAGCAAATCGGAGTCGAGAAGCCCTTTGAGCTCCAGCCCAAGGAAGGATTAGCCATCGTTAACGGGACCTCGGTCGGAGCTGCTCTGGCTTCCATCGTTTGCTTCGATGCCAACATTATCTGCATTGCTGCAGAAGTTCTGTCCGCCATGTTCTGCGAAGTGATGCTCGGGAAACCAGAGTTCACAGACCCATTGACACACAGGCTGAAGCACCATCCTGCCCAAATGGAAGCCGCGGCCATAATGGAATATGTTCTGGATGGGAGCTCCTACATGAAAAATGCCGCCAAAAAGCACGAGATGAATCCCCTGCAGAAGCCGAAGCAGGATCGTTATGCTCTCAGAACCTCGCCACAGTGGCTCGGTCCCCAAATCGAAGTCATCAGATCCGCTACCCACATGATCCAGCGAGAGATTAACTCTGTCAATGACAACCCTGTAATTGACGTTGCTCGAGACAAAGCACTGCACGGCGGGAACTTCCAGGGGACCCCAATCGGTGTCTCCATGGACAACCTGCGCCTCGCTCTCGCCGCAATCGGGAAGCTAATGTTCGCCCAATTCTCGGAGCTCGTCAACGATTACTACAACGGTGGCCTGCCTTCGAATCTCAGCGGTGGCCCCAACCCGAGCCTCGACTACGGCTTCAAGGGCGCCGAGATAGCCATGGCTTCCTACACATCGGAGCTCCAGTACCTCGCCAGCCCTGTCACCACCCACGTCCAGAGCGCCGAGCAGCACAACCAAGATGTCAATTCTCTGGGCCTCATCTCAGCCCGCAAATCAGCCGAGGCAATCGACATACTCAATCTCATGGTCTCCACATATTTGCTCGCGCTCTGTCAGGCCGCGGATCTGCGACACCTGGAAGAAAACATGCTGAGCACCGTGAAGAGCGTGGTCTCCCACGTGGCCAAGAAAATGCTGAGCACGCACAACGGGGAGCTTCTCACCGCGGGGCGCTTCTGCGAAAAAGACCTCCTCCAGGCCGTCGAGAACCTCCACGTCTTCGCCTACGTGGACGACCCCTGCAACGAGAACTACCCATTGATGCAACAGCTCAGACAAGTTCTCGTTGCCCACGCTCTGACTGAGACTGCCCAAATTCAAACTCAAACCCAGTCCTCCATTTTCAACAAGATTCCCGCCTTCGAGAAAGAATTGAAAGACCAAATGGAAGCAGAAATAGGGCGCGCTCGCCAGGACTACTACGAAAGGGGGGTCGCGGGTTCGATTCCCAACAGAATCCAGGAATGCAGATCCTTTCCTCTCTACGACTTCGCGAGATCGCAGCTCGGCACCCAGCTCCTTTCCGGCGACAGGGTAACTTCTCCGGGCGAATATATTGAAAAGGTTTACACCGGAATCCGTGAAGGCAAGATTATTTCGCCCCTCTTCAAGTGCCTGGACGGATGGTCTGGAACTCCCGGGCCATTTCACAGTTAAATTCCTGAACcATCATCCTGTTATATATAGTTTACAAATTGAATAAATGGAGTAATATATTAAGCATTGGAAACGGCAGGAGGACCTGCAGCACGTTTTGCATAGAaTGTAGCATGAACACAGCTCGCGCCTGCCcAGTTTAATGCTGTGTATAGTCATTTTTGAATTCAAAATATGAATTTTGTGTGGATTACAATTtGGCAAACCGATTTTCGCCGGTATTTGGAAATATTATATAATTTTTAaTTATTCGCCTTtaGTT


>Pteda28316
CTCATTCTGAGGTTCATCCGGCTGCAGTTTGAACTGTGCTCGAATTCTGAGGTtCATCGTGCAGAAGTTTGATTCGTGAATTATTTGTTTGTTTAATTATAGTGCACATGGCGCCTCAGGAATTCACAGGCGAAGTGAAATTCTGTGCGGGAAATGGCGGTACGGCGTCTTTGAACGATCCGCTGAATTGGGCAGCCGCAGCGGAGTCCATGAAGGGATCTCACTTCGAGGAAGTTAAACGAATGTGGGAGGAGTTTCGTTCTCCAGTTGTGAGgCTCCAGGGATCCGGTCTCACGATTGCCCAGGTGGCAGCCGTGGCCAGGAGAATGGGATCCGTGAGAGTCGAACTTGAGACCGGCGCGAAGGCGCGGGTAGATGAGAGCAGTAATTGGGTGATGGACAGTATGGCGAACGGGACGGATAGCTATGGCGTTACGACGGGGTTCGGCGCAACGTCGCATAGGCGTACCCGCCAGGGTGAGGCGCTGCAGAAGGAGCTGATCCGGTTCCTCAATGCGGGGATATTCGGGGGCTGCGGGGATTCGAACTCGCTACCTCGCGACACGACTAGGGCGGCGATGCTGGTGCGTGCGAATACGTTGCTGCAAGGCTACTCGGGGATCCGCTGGGGGATTCTGGAAGCCATGAGCGGCTTATTGAATGCCGGAATTACGCCCAGGCTGCCGTTGCGAGGTACGATAACGGCGTCCGGGGACCTGGTGCCGTTGTCGTACATAGCGGGTCTGTTGACGGGGCGGTCGAATGCGAGAGCCGTGACGGCCGACGGGAAGGAGCTCGGGGCGGCAGAGGCGCTGGCGGCAGCCGGGGTGGAGAATGGGCCATTTGAGCTACGGCCTAAGGAAGGATTGGCGCTTGTCAACGGTACAGCCGTCGGATCGGCTCTGGCGGCCACGGTGCTCTTCGATGCTAACGTGGTCGTGCTTCTGTCGGAGGTGCTGTCGGCCTTGTTCTGCGAAGTCATGCAAGGGAATCCGGAGTTCACAGATCATCTCACACACCGGCTCAAGCACCACCCGGGTCAGATCGAGGCGGCAGCGATCATGGAGCACCTCCTAGATGGCAGCTCATACATGAAGGCTGCCGCCGCGAAGCACCAAGAGGCCGACGCATTGTCAAAGCCCAAGCAGGACCGCTACGCTCTGCGCACCGCCCCGCAGTGGCTCGGCCCGCAGGTGGAGGTGATACGTGCCTCGACTCACATGGTGCAGCGCGAGATCAACTCCGTCAACGACAACCCCCTCATCGACGCCGCCCGCAACAAGGCGCTCCACGGCGGCAACTTCCAGGGGACACCTGTCGGCGTCGCTATGGATAACGCACGCCTGGCTCTCGCTGCAGTTGGTAAGCTCATGTTTGCACAGATGTCCGAGCTCGTCAATGATTTCTACAACAACGGTCTCCCATCGAATCTTAGCGGTGGACCCGACCCCAGCCTGGACTACGGTTTCAAGGGTGCCGAGATCGCCATGGCCGCTTATACCTCAGAGCTTCAATTCCTTGCCAATCCGgTGACGACACACGTCCAGAGCGCTGAGCAACACAACCAAGACGTCAACTCCCTCGGCCTAATCTCCGCCCGCATGACGGCCCAGGCCGTCGAGATTTTGAAGCTCATGACTTCGACGTACCTCGTGGCGCTCTGCCAGGCCATCGACCTACGACACCTGGAAGAGAATCTACTTGCCGCAGTCCGACAATCCGTAGGACAGGCCTGCAAGAAAACCCTTGTTGTGGGACCCGGAGGAGAGCTGCTGCCTTCTCGCTTTTGCGAGAAGGACCTCCTCAAGGCCATCGATCGGGAACCGGTGTTCTCCTACATTGACAACCCCTGCAGCGCTACCTCCGTTCTGACCACGAAGCTCCGCCAGGTGCTCTTCGAACACGCGATCGAAAAGACAGCCAATAACGACGCTTCTATCCTTACTAGAATCCCGGCATTCGAAGAGGAACTCAAAGCGCGCATCGTTGCCGAGGTTCAGGAGACGAGGGGCGCCTTCGAAAAAGGCGCTGCCCTTGTTCCCAACAGAATCAAGGACTGCCGCTCCTATCCGCTGTATGAGTTCGTGAGAGTGGAGCTGGGGGCTTCGTTACTGGTGGGCACCAATAGCCGCTCTCCCGGCGAGGACTTCGACAAGGTGTTCGTTGCTATCAACGAAGGCAAGGCGGTGGAACCGTTGTTCAaGTGCCTTGAGCGATGGAACGGCGCCCCCATTCCCATTTGAAaTTAATTAAAAGCTAATAACGCAATGTTGTTTTtGGCTGCGTGAGGCCTCCCTTATTTCTAAGGAAAGTATGTTGTATTTATATCTTATAAACAAATTAAATTAAAAAGATTAATTagAATGGTTTCAAATTTAGTAGAGATTTttAATAATCATAAATTTAAATGC

>Pteda34319
GGAATTCACAGGCTTAAtGAACTTGTGCGCAGGAAaTGATCCGCTGAATTGGgCATCCGTAGcGGAGTCCATGAAGGGATCTCACTTTGAGGAAGTGAAaCGAATGGTGGAGGAGTTTCGTgCCCcGGTCGTGAGGCTTCAGGGATCCGGTCTCACAATTGCTCAGGTGGcaGCCGTGGCgaGGAGATTGGGATCCGTGAGAGTCGAACTCGACACCGGCGCGAGGGCGAGGGTAGAGGAGAGTAGTAATTGGGTGATGGACAGTATTGCCAACGGGAAGGCTATCTATGGCGTTACGACGGGGTTCGGTGCATCGTCACATAGGCGTACAAGCCACGGTGAGGCGCTGCAGAAGGAGATGGCCCGATTCCTGAATGCGGGGATATTTGGGGGCTGCGGGGATTCGAACACGCTACCTCGCGATGCGACGAGGGCAACGATGCTGgTGCGGACGAATACGTTGCTACAaGGCTACTCGGGGATCCGCTGGGGGATTCTGGAGGCCATGACCGGTTTGTtGAATGCTGGAATTACGCCCAGGCTGCCGTTGCGAGGTTCGATAACGGCCTCCGGGGACCTCGTGCCGCTGTCGTACATAGCGGGTCTGTTGATTGGGCGGCCAAaTGCGAGAGCGGTGATGGCGGACGGGACGGAGGTGGGAGCAGCGGAGGCGCTGGCTGCAGCCGGGGTGGGgAACGGGCCATTTGTTCTACGGCCTAAGGAAGGGGTGGCGCTTGTCAACGCGACGGCCGTCGGTTCGGCTCTGGCAGCCACGGTTCTGTTCGATGCcAACGTGGTCGTCCTTCTGTCGGAGGTGCTGTCGgcGTTGTTCTGTGAAGTCATGCAAGGGGATCCggggTTCACTAATCATCTCATACACCGGCTCAAAGACCACCCCGGTCAGATCGAAGCGGCAGCGATCATGGAGCACCTCCTAGATGGcAGCTCATACATGAaggCTGCCGCCGCGAAGAACAAGGAGGCCGACCCATTGTCAAAGCCGAAGAAGGATCGCTACGCTCTGTACACCTCGCCACAGTGGCTCGGCCCGCAAGTGGAGGTAATACGTGCCTCGACTCACATGGTGCAGCGCGAGATCAACTCCGTCAACGACAACCCCATCATCGACGCCGCCGGCAACAAGGCGCTCAACGGCGGTAATTTCCAGGGGACACCTGTCGGAGTCGCCATGGACAACGTACGCCTAGCTCTCGCTGCCGTAGGCAAGCTCATCTTCGCCCAGATGTCAGAGCTCGTCAATGACTTTTACAATAAAGGTCTCCCATCGAATCTCAGCGGTGGGCCCGACCCCAGCCTGGACTACGGTTTCAAGGGTGCCGAGGTAGCCATGGCCTCGTATACCTCAGAGCTCCAATTCCTTGCCAATCCGGTGACCACACACGTTCAGAGCGCAGAGCAACACAACCAAGACGTCAACTCCCTCGGTCTCATCTCCGCCCGcATGACGGCCCAAGCCGTCGAGATTTTGAAGCTCATGACTTCGACGTACCTCGTGGCGCTCTGCCAGGCCATCGACCTACGACACCTGGAAGAGAATCTCcATGCCGCAGTCCGacaaGCTGTaGGAGAAGCCTGCAAGAAGACCCTCGTTGTGGGACCCCGAGGAGAGCTCCTCCTCCTAAAGGCCGTCGACCGGGAGCCGGTGTTCTCCTACATCGACAACCCCTGCAGCGCTACCTCCGTTCTGACCACGGTGCTCCGCCAGGTGCTCTTCGAACACGCGCTCGAAAAGACAACCGACAACGACGGTTCGATCCTTACCAGAGTCCCTGCATTCGAAGAGGAGCTCAAAGCCCGCATTGTTGCAGACGTTCATGAGACGAGGGCCGCCTGCGAAAAGGGAACCGCCCTCGTTCCCAACAGAATCAAGGACTGCCGCTCCTATCCGCTGTACGAGTTCGTGAGAGcGGAGTTGGGGACTTCGTTGCTGGTGGGCACCGATAGCCGCTCTCCcGGCGAGGACTTCGACAAGGTGTTCGTTGCTATCAACGAAGGCAAGGCGGTGGCACCGTTGTTCAAGTGCCTTGAGGGATGGAACGGCGCACCCATTCCCATTTGAACTTTGAATTAAACTAAATTAAATAAATGAAATGAAATGATGTATTAAAAGACATTTTATTTTGGAATGCATCACATTTAAAAGaCATGTGAGAATATGAGAATATGTTCAC

>Pteda9006
GGGTTTCCTTCTGTCCATGTAATCTCCTTCCAGATATTGCAGAGCCTGGGCACTAGAGATTTCCTAGTGACATCTTTACTATTTATCAATTTTTCAGTAGGCAGAGATCATGTCGTCATCTGTGGGAGAAGAGAGCAGCAGAATGGAGATCATGTCGTCATCTGTGGGAGAAGAGAGCAGCAGAATGGAGAACATAAACGGATCAATGAGGTCCATGGAACTGTGCCGACCGCCAACTTTGCCTCTGCCGGGGCCTTTGGACGGGAAGAACCCCGACCACGTCACCTTTCCTACACACTGGAAGAAGGCGGCGGAGGCGATGCAATGCAGCCATTACGAGGAAGTGAGGAAGATGATTAAGCAATTTAACACAACACGCAAAGTGGTGCTGAGAGGGACTACTCTCACAGTTGCCGAGGTGACTGCCGTGACGCGCAGGGTGGAGGTGAGAGTGGAGCTAGACGAGGCGAGCGCCAAGGAGAGAGTGGAGAGGAGCTACCAGTGGGTAGCCAAAAACGTTGCCAGGGGAACCGACACCTACGGCGTTACAACTGGCTTTGGAGCCACCTCCCATCGTAGAACCGACAAGGCAGCGGATCTCCAGAAGGAGTTGATCCGCTTCCTCAATGCGGGAGTCGTGGGAAAGGAACGTTTGTGCTTGCCGGCGGAGTACACGAAGGCGGCCATGCTCGTCCGGACAAACACCTTGATGCAGGGCTACTCAGGCATCCGATGGGAAATTCTTGACGCTCTGAGAAAGCTCATGGACTGTAACATCACACCCAAGTTACCTCTCAGGGGAACAATCACCGCCTCAGGCGATCTGGTTCCCCTCTCCTACATTGCCGGATTGCTCACCGCTCGCCCCAACTCAAAAGCCCTCTCGCCCGACGGCCACTTGTTGGACGCCATGGAAGCTCTCCGGAAAGCCGGGATTCTGGAACCGTTTAAACTGCAGCCCAAGGAAGGACTGGCTCTCGTCAACGGCACAGCGGTGGGATCCGCCGTGGCCGCGTCCGTCTGTTTTGACGCCAACGTGCTGGGCGTGCTGGCTGAGATTCTGTCTGCGCTCTTCTGCGAGGTGATGCAAGGGAAACCGGAGTTCGTAGATCCGTTAACCCACCAGTTGAAGCACCACCCAGGGCAGATCGAAGCCGCGGCCGTCATGGAGTTCCTCCTCGACGGTAGCGACTACGTGAAAGAAGCAGCGCGGCTTCACGAGAAAGACCCGTTGAGCAAACCGAAACAAGACCGCTACGCTCTGCGAACATCGCCACAGTGGTTGGGGCCTCCGATCGAAGTCATCCGCGCTGCTACTCACTCCATCGAGCGGGAGATCAATTCCGTCAACGACAATCCGTTAATCGATGTCTCCAGGGACATGGCTCTCCACGGCGGCAACTTCCAGGGAACACCCATCGGAGTTTCCATGGACAACATGCGAATCTCTTTGGCAGCCGTCGGGAAGCTCCTCTTCGCTCAATTCTCGGAGCTCGTCTGCGACTACTACAACAACGGTTTGCCTTCCAATCTCAGCGGTGGCCCTAATCCTAGTTTGGACTATGGTTTCAAGGGCGCCGAGATCGCCATGGCCGCTTACACATCGGAGCTCCAGTACCTGGCCAACCCCGTCACGACTCACGTCCAGAGCGCCGAACAACACAACCAGGATGTCAATTCCCTCGGCTTGATCTCCGCCAGAAAGACTGCCGAGGCCGTTGAGATTTTAAAGTTGATGTTCGCTACATATCTGGTGGCCTTATGCCAGGCGATCGATCTCCGGCACCTGGAAGAAAACATGCGATCCGTTGTGAAGCACGTAGTCTTGCAGGCCGCAAGAAAGACACTGTGCACTGCAGAAGACGGAAGCCTCCACGACACCGGATTTTGCGAGAAGGAGCTCCTGCAAGTCATCGATCATCAGCCCGTTTTCTCGTACATCGACGATCCCACAAATCCATCATACGCGCTTATGCTCCAACTCAGAGAAGTGCTCGTAGATGAAGCTCTCAAATCATCTTGCCCAGACGGGAATGCTGAATCCGATCACAATTTGCAGCCCGCTGAGAGCGCTGGAGCTGCTGGAATATTACCCAATTGGGTGTTTAGCAGGATCCCCATATTTCAAGAGGAGTTGAAGGCCCGTTTAGAGGAAGAGGTTCCGAAGGCGAGGGAACGATTCGATAATGGGGACTTCCCAATTGCAAACAGAATAAACAAGTGCAGGACATATCCCATTTACAGATTCGTGAGATCAGAGTTGGGAACCGATTTGCTAACAGGGCCCAAGTGGAGAAGCCCCGGCGAAGATATAGAAAAGGTATTTGAGGGCATTTGCCAAGGGAAAATTGGAGACGTGATCCTCAAATGTCTGGACGCTTGGGGTGGGTGCGCTGGACCATTCACTCCACGCGCATATCCTGCGTCTCCTGCAGCGTTCAATGCCTCATATTGGGCATGGTTTGATAGCACCAAATCACCCTCTGCAACGAGCGGCAGAGGTTTCTGGAGCGCCCAACAACAGCAAGTGCTTTGATCTAACTGATTCTTAAGCATTCCTTAACAGCTTGTTCTTAGCAATAATGAATCTTTCATCTTCGTTAGTTTGTAAAAGATGGGTTCCAACAACAATGAATCAATAGAAGAAATATTTTCGATCACAGGGAACATGAGATGAGGGGCTACTGAGACATGACTCAGCCTCTTAGATGAACTTAAGGAAATGGAGTCGATAAAACAAGACCTTAGTGACTTCCCTTAGGTGCGACAAGACCTTTAGGAGTAACCCGATCCCTGAGACAACTCACCTTTTCC

>Ssem9500
aacatggtggcgggcaccaccatgatgcagagcgatggcgcgattggcctgccgccgattaaaagcgatctgtgcatggcgagcgcggatccgctgaactgggtgcgcgcggcgaaagcgatggaaggcaaccatctggatgaagtgaaaaacatggtgcgcagctatatggaaagcaaagaagtgtgcattgaaggcaccagcctgaccattgcggatgtggcggcgattgcgcgccgcccgaaagtgcaggtgaaactggatgcggaagcggcgaaaagccgcgtggaagaaagcagcaactgggtgatgaaccagatgtgcaaaggcaccgatacctatggcgtgaccaccggctttggcgcgaccagccatcgccgcaccaaccagggcgcgcagctgcagaccgaactgattcgctttctgaacgcgggcgtgctgctggaaggcaccctgctgccggaagatagcgcgcgcgcggcgatgctggtgcgcaccaacaccctgatgcagggctatagcggcattcgctgggaactgctggaaaccgtggaaaaactgctgaacgcgggcattaccccgcgcatgccgctgcgcggcaccattagcgcgagcggcgatctggtgccgctgagctatattgcgggcctgctgaccggccgcccgaacagcaaagcgaccaccccggatggctgccagattagcggcattgaagcgctgaaacgcgtgggcgtggaaaccccgtttaaactgcagccgaaagaaggcctggcgattgtgaacggcaccagcgtgggcgcggcggtggcgagcattgtgtgctttgatgcgaacgtgctggcggtgctggcggaagtgaccagcgcgatgttttgcgaagtgatgaacggcaaaccggaatataccgatccgctgacccataaactgaaacatcatccgggccagatggaagcggcggcgattcaggaatatgtgctggatggcagcagctatatgcagcatgcggcgaaactgcatgaacagaacccgctgcagaaaccgaaacaggatcgctatgcgctgcgcaccagcccgcagtggctgggcccgcaggtggaagtgattcgcgcggcgacccatatgattcagcgcgaaattaacagcgtgaacgataacccggtgattgatgtggcgcgcgataaagcgctgcatggcggcaactttcagggcaccccgattggcgtgagcatggataacctgcgcctggcggtggcggcgattggcaaactggtgtttgcgcagtttagcgaactggtgaacgattattataacggcggcctgccgagcaacctgagcggcggcccgaacccgagcctggattatggcctgaaaggcgcggaaattgcgatggcgagctataccagcgaactgctgtatctggcgaacccggtgaccacccatgtgcagagcgcggaacagcataaccaggatgtgaacagcctgggcctgattagcgcgcgcaaaagcgcggaagcggtggatattctgaaactgatgctgagcacctttctgattggcatttgccaggcggtggatctgcgccatctggaagaaaacatgcaggcgaccgtgaaacaggtggtgacccaggtggcgcgcaaaaccctgagcaccggcccgaacggcgaactgctgccgggccgcttttgcgaaaaagatctgctgcaggtggtggatgcggaaccgatttttagctatattgatgatccgtgcagcgcgggctatagcctgatgaaaaaagtgcgccaggtgctggtggaacatgcgtttaacaacggcgatgcggaaaaagatccgaacaccagcatttttcatcgcattaacctgtttgaagcggaactgaaaacccagctggaaagcgaagtgaacctgacccgcgcgaactttgataaaggcgcgagcgtgctgccgaaccgcattcaggattgccgcagctatccgctgtatgattttctgcgcaacaaagtgggcgcgaaatttctgaccggcacccgcaccaccagcccgggcgaatgcattgaaattgtgtatgatgcgatttgccgcgatcagatggtgggcccgctgctgaaatgcctggatggctggaaaggcaccccgagcttt


>Ssem608
TAACTCAGTGGCAACAAGCTATTGAATAGCTGCACAATAGTGCAACTGCATTACTGCCAATCAATATCAATCAAACATGTTGGCAACCCCTATTTTCTACACCAAGAATTGGTCATAAATATTTCCACCTTTTCAGGCAGCCAATGTTTAGAAGCCAGCTTTAGCACGAACACGATGACAAATGTCACCCCTTGTTCCAATGTCACATTTGCRAAGATTGGCAATATAATCTGAGGCTGGCCAGAGTCTGAGCAAACAAGTTGCTCTTTCTTTCATTGTCTTGTTTACTTCACAACCCTTCTGACAATACATCCAAATCAATTCTAGAAGCCTGGATGCTATCTTCTTTTGTTGGCTTACATAAACTAAGGTCTGCAAATCTAGGATACATTTCCACCTCTATGGCAAATATTAAGCTTTTAAATTATGGAAATAACTTTCTTAATAAAGAAACAAGAGGTTTGGGGGCTAACATTGCAGAAGCTTTAAGTACAAAAGGCTTCCCCCTGTTGGCTCWTAACATTATTCACAGATTGAGTAAGATTCAGAACAAGAGTGGTTTTCCTAAAGTTACTTACAGATCTTCTACTGATCTTGAGATTCATAACAAGAGTGGATGTGGTAAAAGGGATTGAGTGATAGTTCTGTTAAGATTCAAGACTAGAGTGGATGTGGTAAGGCTTCCAATACCATTAAAGGCAAAGGTGTGTTTTTGGTGATTCTCCTRCCTCCTGGATCATAATTCTGGTGATAGCTGCTTTGGGGAGAATTTGGGTACAACTGCAGCTTGGAGAGGYGGTGTTGTGTATTACAGGGGGTACAATAGCAGTGAAGGTGCTCTTGACATTACAGTTGAAGGAGTGGACATCACAGAAGCATTGAAGGTGTTTGAAGCGCTTGCCCGCCAAAGACTTTTGTCCATACAATAGTACTGAAGGAGTTGTTGCTTGGTTCAAGATTCAGCTTCGCCATTGTGCTGTAGCAAGTAAGCTTATAAGCTTATAATTGTGAGCCTACAGGTTCTGTTTCTAGTAGCAAGACTGCAATTTCAATCCAAAGAAAAGCAATGGCACAGGAGGAGTTCACAGCCGAGAAGTTATGCAAAACTGGACCCGGGTCTCCCAACGACCCGTTGAACTGGGTCTGGGCAGCCGAATCAATGAAGGGCTCCCATCTGGACGATGTGAAAACAATGGTAAAAGAGTTCAACAACCCGGAAATAAGGCTCCAAGGGGCCGGCCTAACCGTGGCCCAAGTAGCCGCGGTGGCCCGGCAACCCGCCGTCCGGGTGGAGCTTGACCCGTCCGCAAAAGGCCGGGTTGCCGAGAGCTCCAACTGGGTGATGGACAGCATGGCCAACGGGACCGACAGTTACGGGGTCACAACTGGCTTTGGCGCAACCTCGCACCGCCGGACCCGACAGGGCGAGGCCCTCCAGAAGGAGCTGATCCGGTTCCTCAACGCTGGCATGTTCGGCACAGGCGAGACGAACGTGCTACCCGTGGAGACCTCCCGGGCAGCAGTGTTGGTCCGGGCCAACACACTTCTCCAGGGCTACTCGGGCATCCGGTGGGACATAATTGAAGCCATGGGGAAGCTTTTGAATGCCGGGGTGACCCCGCGGATGCCTCTGCGAGGCACCATAACGGCCTCGGGCGACCTTGTCCCGCTCAGCTACATTGCCGGTGTGCTCACCGGCCGTCCCAACGCCCGGGCCGTCTGTCGGGACGGATCGGTTCTCGACTCACCCGAGGCGCTCAAGGCGGCTGGCGTAGCAGACGGCCCATTCGAGCTGCGGCCCAAGGAAGGACTCGCGCTCGTTAATGGTACCGCCGTCGGGTCCGGCCTAGCTTCCACTGTGCTGTATGATTCGAACATTTTGATTCTTCTGGCGGAGGTTCTGTCGGCGGTTTTCTGCGAGGTGATGCAGGGGAAGCCTGAGTTTACTGATCACCTAACGCACCGGCTGAAGCATCACCCCGGTCAGATCGAGGCAGCGGCTCTCATGGAGTATTTGCTGGACGGGAGCTCCTACATGAAGGCGGCTGCCAAGCTGCATGAGATGGACCCGCTCAAGAAGCCCAAACAGGACAGATATGCTTTAAGAACCTCTCCACAATGGCTTGGTCCACAAATTGAAGTGATTCGCATGGCCACACGAATGATCCAACGTGAAATAAACTCTGTGAATGATAACCCTTTAATTGATGCATCTAGAAATAAAGCCCTACATGGTGGCAACTTTCAAGGGACTCCCATTGGTGTTTCTATGGACAACACTCGCCTTGCCATCGCTGCCATTGGTAAGCTCATGTTTGCCCAATTCAGTGAACTTGTTAATGACTTCTACAATAATGGGCTACCCTCCAATCTAAGTGGCAGCCCCAACCCAAGTCTTGACTATGGATTCAAAGGTGCTGAAATAGCAATGGCATCATATACCTCTGAGTTACAATTTTTAGCCAACCCTGTTACAAACCATGTCCAGAGTGCAGAGCAACACAACCAAGATGTCAACTCCCTTGGCCTCATCTCATCGCGCAAGACTGCTGAAGCTGTCGAGATACTAAAATTAATGTCATCAACATACCTAGTTGCTTTGTGTCAAGCTATTGACCTTCGACACCTTGAGGAGAATATGTACTCAGCTGTAAAACAAACAGTGGCACATGCATGCAAGAAGACATTAACCATGAACCTCCAAGGTGAGTTATTGCCTTCACGTTTCTGTGAAAAGGACCTACTCAAGGTTGTTGAAAGAGAGCCTGTTTTCTCCTATGTTGATGACCCTTGCAGTGCCTCATACCCTCTCTTCCAAAAACTTCGACAAGTCCTAGTTGAGCATGCCTTGCAAAATGGTGAAAAGGAAAAGGACTCCAACACTTCAATTTTTCACAAGATCAATGCATTTGAAGATGAGCTAAAAGAAAGTCTGCCAATCGAGGTTGATAAAACTCGAGAGGCCTTTGATAAGGGTGTTGCACTAGTTCCCAATAGAATCAAGGATTGTCGATCATACCCACTCTATGAGTTTGTGAGATCGGAACTTGGGACCTCGATACTAGCAGGAACAAAAAGCCACTCCCCTGGACAAGACTTTGATAAGGTGTTGATCGCCATCAATGAAGGCAAGCTAGTGGAACCCTTACTCAAGTGTGTGGAAGGTTGGAATGGTGCCCCAATTCCAATTTAAGTTAAAAATGATAAAAATAAATAAAAAATAAGACYYCATTGATGGCAGCTAGT

>Ssem470
TGTGTGCACTGGTACATAACAAAACAGGCACCGGAGCTATCTGCGCAGGCGGTATTGTCGAAGGAGAACTCAACTCGTCAACCCATTTGCCTTCCTCGCACCCATCTCCATTCTCGTTCCTCAGCTACCTTTCAGCAGGGGAGAAAAATGGTTGCAGGTGTGGATCTAGCGGCCATGCAGACGACCAATGGCAATGGAGTTAACCATGTGAATTCGAGCGATCGGTTCTGTGTGGAGCTCCAGAATGGCGGGTCAGTGGACCCGTTGAACTGGGGCAAGGCCGCCAGGGCTGTACAGGGGAGCCACTTCGAGGAAGTGAAAAGCATGGTTGATTCCTTCTTCCAAGCCAAGGAGGTGTCCATTGAAGGGAAATCACTGTCTATTGCAGACGTGACCGCGGTGGCGAGGAGAGCGGACGTGAAGGTGAGACTAGATGCTGCCACGGCTAAGTTCCGGGTGGAGGAGAGCTCCAACTGGGTGATGAACAACATGGCGAAAGGCACGGACACGTATGGGGTGACCACGGGCTTTGGGGCCACCTCCCACAGACGGACCGACCGCGGGGCGGACCTTCAGAAGGAGCTCATCCGGTTTCTTAACGCGGGTGTTTTCTGTAAGGAGGAGAATGTCCTTCCCACCGACACGACACGGGCGACTATGCTTGTCCGGACCAACACTCTGATGCAGGGCTACTCGGGTATCCGATGGGAGATCCTGGAGGCCATCCAAGACTTGCTCAATGCAGGGATTACCCCCAAGTTGCCCTTGAGGGGCACCATCTCGGCCTCCGGTGACCTCGTTCCATTGTCTTACATTGCTGGCCTGGTGACCGGTCGCTCCAATTCCAGGGCCGTGACCCGGGACGGCAAAGAGGTTACAGCACTCGAGGCGCTCAACCGGATCGGGTTGGAGAAACCGTTTGAGCTCCAGCCCAAGGAAGGCCTGGCCATTGTGAATGGGACGTCCGTCGGGGCCGCCCTCGCTTCTATTGTTTGCTTTGACGCCAACGTGCTCTGCCTCTTGGCTGAGGCCACGTCCGCCATGTTCTGTGAGGTGATGCAGGGGAAACCGGAGTTTACAGACCCGTTGACGCACCGGCTTAAGCACCACCCAGGACAAATGGAAGCTGCAGCTATCATGGAATACATTCTTGACGGATCGTCCTACATGAAAGCCGCTGCTAAGAAGCATGAGACCAACCCGCTGCAGAAACCCAAGCAGGATAGGTATGCTCTGCGCACGTCCCCGCAATGGTTGGGCCCACAGGTGGAGTGCGTGAGGACAGCAACGCACATGATAGAGCGCGAGATAAACTCAGTGAACGACAACCCGGTGATCGACGTGGCTCGCGACAAGGCACTACACGGCGGCAACTTCCAGGGCACCCCAATCGGCGTCTCAATGGACAACCTCCGCTTAGCCATCTCCGCAATAGGAAAGCTCATGTTTGCCCAGTTTTCGGAGCTGGTGAACGACTTCTACAACAACGGCCTCCCGTCGAACCTAAGTGGCGGAGCCAACCCCAGCCTGGACTACGGTCTAAAGGGAGCCGAGATAGCCATGGCCTCCTACACATCGGAGCTTCTCTACCTCGCCTCACCTGTCACTTCCCACGTACAGAGCGCCGAGCAGCACAACCAGGACGTGAACTCTCTGGGCCTCATCTCCGCTCGCAAATCCGCCGAGGCCGTGGACATCCTTAAGCTCATGACGGCCACCTACTTAACCGCTCTCTGCCAGGCCGTGGACCTCCGCCACCTGGAAGAAAACATGCAGACCACGGTGAAAAAAGTGGTCTCGACCGTGGCTACAAAGACGCTCATGAGCACCCACAATGGCGAGCTCCTGGACAGTCGCTTCTGCGAAAAAGAGCTGCTCCAGGTGGTGGAGAGCGTGCCGGTATTCGCTTACATCGACGACCCCACCAGTTCCCAATACCCATTAATGCAGAATCTCCGCCAGGTGCTCGTCCGCCGGGCTCTCGACGACTCTAACACTTCCGTCTTCAACAAGATCCCAGTTTTCGAGAAAGAGCTCAACGAGGCACTCAATTCTGAAGTGTCTCGGGTCCGCCATGAATTTTACGAGAAGGAAGCCACCGCCCTGCCTAACAGAATCCGCGACTGCCGCTCTTATCCGCTTTACCACTTTGTTCGAAGTGAGCTCGGCACCCGTCTGTTGTGCGGCGAACGGACCGCGTCCCCAGGTGAACACATTGAAAAGGTTTACGCCGGCATATGCGCAGGCAAGGTCATTGCTCCTTTGATTAAGTGCTTGGATGGGTGGACCGGAGCTCCTGGCCCTTTCCCCACAGCGTGATATTATACCCACCTATACAAGTGTAACCAAATAATAATGTACTAGGTGATGTGGAATAATCTGTGGGCATGCTTCAATATGTTTTTCAATTTTTGAAATAGGAGACCAAATTCCTTGCAATGCCCAGTTGGGGCTGCTGGGTTACCCTGTGTACAGTTTTATTTTTCAATTTTAGTCACTTTCAAAGGTGTGGATTCCAATGACACAATACTCTAAAAAT

>Sver856
ctgtttcgcagcccgacccaggcgaaccagagcgatagcagcgcgctgaacttttatattggctttgtgctgaccggcggcgaaatggtggcgggcgcggaaattatgcaggcgaccggctttcagcaggtgaaaaccgatgtgtgcaccggccgcgaaaaaagcgatccgctgaactgggtgcgcgcggcgaaagcgatggaaggcaaccatctggatgaagtgaaaaaaatggtggatagctattttggcagcgatgaagtgtgcattgaaggcaaaaccctgaccattgcggatgtggcggcggtggcgcgccgcggcgaaaaagtgcgcgtgaaactggatgcggtggcggcgaaagcgcgcgtggaagaaagcagccagtgggtgctgaaccagatgagcaaaggcaccgatacctatggcgtgaccaccggctttggcgcgaccagccatcgccgcaccaaccagggcgcggaactgcagaaagaactgattcgctttctgaacagcggcgtgttttgcgaaggcaccgtgctgccggaagataccacccgcgcgagcatgctggtgcgcaccaacaccctgatgcagggctttagcggcattcgctgggaactgctggaaaccgtggaaaaactgctgaacgcgggcattaccccgaaactgccgctgcgcggcagcattagcgcgagcggcgatctggtgccgctgagctatattgcgggcctgctgaccggccgcccgaacagcaaagcgaccacccgcgatggccgccagattaccggcgcggaagcgctgaaactggtgggcgtggaaaaaccgtttcagctgcagccgaaagaaggcctggcgattgtgaacggcaccagcgtgggcgcggcgctggcgagcattgtgtgctttgatgcgaacgtgctggcggtgctgggcgaagtgaccagcgcgatgttttgcgaagtgatgaacggcaaaccggaatataccgatccgctgacccataaactgaaacatcatccgggccagatggaagcggcggcgattatggaatatgtgctggatggcagcagctatatgcagcaggcggcgaaactgcatgaacagaacccgctgcagaaaccgaaacaggatcgctatgcgctgcgcaccagcccgcagtggctgggcccgcaggtggaagtgattcgcgcggcgacccatatgattgaacgcgaaattaacagcgtgaacgataacccggtgattgatgtggcgcgcgataaagcgctgcatggcggcaactttcagggcaccccgattggcgtgagcatggataacctgcgcctggcggtgagcgcgattggcaaactggtgtttgcgcagtttagcgaactggtgaacgatttttataacggcggcctgccgagcaacctgagcggcggcccgaacccgagcctggattatggcctgaaaggcgcggaaattgcgatggcgagctataccagcgaactgctgtatctggcgaacccggtgaccaaccatgtgcagagcgcggaacagcataaccaggatgtgaacagcctgggcctgattagcgcgcgcaaaagcgcggaagcggtggatattctgaaactgatgctgagcagctatctggtggcgctgtgccaggcggtggatctgcgccatctggaagaaaacatgcaggcgaccgtgaaacaggtggtggcgcatgtggcgcgcaaaaccctgagcaccggcgcgaacggcgaactgctgccgggccgcttttgcgaaaaagatctgctgcaggtggtggatgcggaacatgtgtttacctatattgatgatccgtgcagcgcgggctatccgctgatggtgaaactgcgccaggtgctggtggaacatgcgtttaaaaacggcgaagcggaaaaagatccggcgaccagcatttttagccgcattaacctgtttgaaagcgaactgaaagcgcagctggaactggaagtgaacctggcgcgcgcgaactatgataaaggcattagcgcgctgccgaaccgcattcataactgccgcagctatccgctgtatgatctggtgcgcaacgaactgggcaccaaactgctgaccggcacccgcaccaccagcccgggcgaacatattgaaattgtgtatgatgcgatttgccgcgataaaatggtgggcccgctgctgaaatgcctggatggctggaaaggcaccccgggcccgttt

>Sver479
CCACCTCTCCTTTATCCATTCCTCGCTGCCAATCTCCTTCTACAGCAGCGGAAGAAGAGGCAGCTGTGGAAAATGGTTGCGGGCGTAGATCTGGCGGCGATGAACGGTAACGGGTTTCATCATGCGGAATCTGGCAATGGTTTTTGCATGGATTTTGAAAATGGGAGTGGGAAAGTGGATCCGCTCAAATGGGGAAAGGCGGCAAGGGCCGTGCAGGGCAGCCATTTCGAGGAAGTGAAAGAGATGGTCAACTCCTTTTTCCAAGTGAAGGAGGTGTGTATTGAAGGGAAGTCTCTCACAATTGCAGACGTGACCGCGGTCGCCAGGAGAGGCGAGGAGGTTAAGGTGAAATTAGACGCGGCCACGGCCAAGTCTAGGGTGGACGAGAGCTCAAACTGGGTGATGCAAAACATGGCCAAGGGGACGGACACGTACGGTGTGACCACGGGCTTCGGGGCCACGTCGCACAGGCGCACCGACAAGGGCGCGGAGCTTCAGAAGGAGCTCATCCGCTTCCTTAACGCGGGCGTGTTTTGTAAAGAGGAAAATGTGCTACCGACGGACACAACGAGGGCGACAATGCTGGTGAGGACAAATACTCTGATGCAGGGCTATTCGGGCATCCGATGGGATATTCTGGAGGCCATACAGGATTTTCTGAATGCGGGGATCACGCCGAAGCTGCCCCTGCGGGGCACAATTTCATCCTCGGGTGACCTCGTCCCGTTGTCCTACATTGCCGGGTTGGTGACCGGGCGACCCAATTCTCGTGCTTTCACCCGGGACGGTAAAGAACTTACGGCCGCCGAGGCTCTGGCGCTGATCGGGTTGGAGAAGCCGTTTGAGCTTCAGCCCAAGGAAGGGCTGGCCATCGTCAACGGGACGTCCGTCGGGGCCGCCCTCGCCTCTACCGTGTGCTTCGATGCCAACGTCCTCTGTTTGCTAGCCGAAACAACGTCTGCCATGTTCTGTGAGGTGATGCAGGGGAAGCCCGAGTTTACAGATCCGCTGACCCACCGCCTCAAGCACCACCCGGGTCAAATGGAGGCCGCCGCAATTATGGAATATATCCTCGACGGCTCCTCATACATGAAAGCTGCCGCTAAGAAGCACGAAACCAATCCGCTCCAGAAACCAAAACAAGACAGGTATGCCCTGAGAACCTCCCCACAGTGGCTGGGCCCACAGATAGAAACAGTGCGAGCAGCAACACACATGATCCAGCGGGAGATTAACTCCGTGAACGACAACCCAGTGATTGACGTGGCACGGAACAAGGCGCTCCACGGTGGAAACTTCCAGGGCACCCCCATCGGGGTCTCCATGGACAATCTCCGGTTGGCCATGGCTGCAATTGGGAAGCTCATCTTCGCCCAATTCTCGGAATTGGTGAACGATTACTACAACAACGGGCTCCCATCGAATCTGAGCGGGGGCGCGAACCCGAGCCTGGACTACGGCCTGAAGGGCTGCGAGATCACCATGGCCGCCTACACCTCGGAGCTCCTCTACTTGGCCAACCCGGTCACCTCTCACGTACAAAGCGCCGAACAACACAACCAGGACGTCAACTCCCTCGGCCTCATTTCCGCCCGCAAGTCCGCCGAGGCCGTGGATATCCTGAGGCTCATGACAGCCGCCTACTTAACCGCGCTCTGCCAGGCCGTCGACCTGCGCCACCTGGAAGAAAACATGCACACCACTGTGAAGCACGTCGTTTCCGCCGTAGCAAAAAAGACGCTTACCACTACACCCACCGGGGACCTCCTCGACACCCGCTTCTGCGAAAAAGAGCTCATCCAGGTCGTCGATGCCCTTCACGTTTTCTCCTACATTGACGACCCTTGCAATACCAACTATCCCCTAATGCAGAAGCTGAGGGAAGTTTTAGTGCGCCACTCTCTAGACACTTCCAATACCTCCGTGTTCGCCAAGATTCCCGTCTTCGAAAAGCAAGTAAGAGAAGCGCTAGAATCAGAGGTTGCCCGTGCCCGCCACGACTACTACCAAAAGGAAGTAACCGCGTTGCCCAACAGAATTAAAGACTGCCGGTCTTATCCTCTTTATGACTTCGTGCGAAACGAGCTCGGCACCCGCCTGTTGTGCGGTGAACGCACGGCCTCGCCCGGCGAACATATTGAAAAGGTTTATGAAGCCATCTGCGGCGGTAAAGTCATTCAACCCTTGATCAACTGTTTGGATGGATGGACCGGAACTCCCGGTCCTTTCTGCGCGGCTTAATATTATGTTATAATGTAGCCACCGAATAAGTATGTAGTAGGCAAGGAAATAATGGGCCCATCTGTTGTTTGTCATTGTTTTTTAAGTAGGAAATTGGGTGACATGCAACCCCCACATGCGCAGCTCGATGGCCATGTACAGTTYTTGCTTTTCACAGGTTTGACTTCCAGTGAAAGAAAATATTCTATTTATAGTTTTAMTACTTTAATGTCATAACCGGTTGTTCCCTA

>Sver4134
CTCACTCAGAGGTTGCAGTTTGAGGCATAAATTATTGGTTACATTCTTCCATTAATGGAGATGTCTCAGCAGAAGGGCAGTGTTAATCAAGGATTGAGAGAGGCGTACAGACCGCCAACGCTGCCCCTGCCCGTGTGTGGTAAGAATTCTATCCACGTGGAAGGGCAGGGCCACGAGAGCGCCCCTCCGCACTGGAAAAAAGCAGCGGAGGCCATGCAGTGCAGTCACTTTGAAGAAGTGAAGAAGATGATTCATCAGTTCCACGAAGCTTCCACTGTAGTCCTGCGTGGAACCACTCTGACAGTGGCTCAGGTGACCGCCATTACGCGTAGAGCCGAGGTTAAGGTGGAGTTGGACGAGGCCACCGCGAAAGAAAGAGTGGAGGAGAGTGCCGAGTGGGTGGCCAACAATATAGCCAAAGGAACTGATACTTACGGAGTTACAACCGGTTTCGGAGCCACCTCTCACAGGCGAACCAGCAAAGCCGTGGATCTCCAGAGAGAGCTCATCCGTTTCCTCAACGCGGGAGTGCTCGGAAAAGACATGAAGGATTGCCTGCAGTTGCCGTCGGAGTACACCAAGGCGGCCATGCTGGTTCGAACCAACACCTTAATGCAGGGCTACTCCGGCATCCGATGGGAAATCCTGGACGCGCTCAAGAAGCTCATGGACTGTAATATCACGCCCAAAGTGCCTCTGAGAGGGACAATCACGGCCTCCGGCGATCTGGTTCCTCTCTCCTACATTGCCGGGCTTCTCACCGGACGCCCCAATTCCAGAGCCCTCGCGCCCGACGGTCAGGAGATGGACGCCCGACAAGCGCTGGATAAAGCCGGGATTGCAGAGCCATTCGAATTGCAGCCCAAGGAGGGGCTCGCGCTGGTCAACGGCACCGCGGTGGGATCCGCCGTGGCGGCATCTGTTTGTTTTGACGCCAACGTGGTGGCCGTGTTGGCAGAGATTCTGTCGGCACTGTTCTGCGAGGTGATGCAGGGGAAGCCGGAGTTTACCGATCCGTTAACCCACGAGTTGAAGCATCACCCGGGTCAGATTGAAGCGGCGGCTGTAATGGAATATCTTCTGGACGGAAGCGATTACATGAAGGAAGCGAAACGGCTGCACGAGACGGAGGCTTTAAGCAAACCCAAGCAGGACCGTTACGCGCTGCGGACGTCCCCGCAGTGGCTGGGCCCGCAGATCGAAGTCATCCGCATGGCCACGCACTCCATCGAGCGAGAGATCAATTCCGTCAACGACAACCCCTTGATTGACGTGGCGCGTGACATGGC


>Tbac7829
GGGCTTTGTGGAGATTTCACACCTGCATTACAACAACAGCAGCAGCTATTTTTCTTTCTGTGGTGCAATACCATTGAAGGTGTTGTTGCAGTCTAACCTGGCGTACAATCGAATTGAAGGTTTATACAAAACAATTGAAGGTGCTGTTGGGTTCCTTGTATTACARTAGAATTGAACGTGTTGTGTATCAAMAACTACAACAACATTGAAGGTGCTGCTGTTACCGGGTTGGGCTTACCCATTTACTACTTACTGAAGGTGCTGTTGGGTTCTTGGTGTTACAATAGCATTGAAGGTGGCGTTGTCGTTGTTAGTGTATCCTAATCATTGAAGGTGCTGCTGTTACTAGTTTACTGGTTTCTTACTAAAAGTGTTGTGAAGGTGCTGTTGGGTTCTTGGTGKTACAATAGTATTGAAGGAATTTGGCTGCAGACATTGCAATAGCTGTTTTGTGCAAGGTCCATTTCAATAGCAGGGTGCTGTTGTCTTTCAATCACATTGGCATTTAAGGTGTTGTCTTTCAATCCTATTGACATTGAAAGTGTTGTGATAGAGTTCTATATCAAATTTTGGTTATCCAACAAGAGTATAAGAGCGTTGCAGGTGTGTGATCCCTATCCAAGTTCGGTCATCCACCAAAGTTCCAATAACATTGAAAGTTTAGTGGGGTTGCTTTGTTTGGTCATCTACTTCCATTGAAGGTGTTGGAGTTCGGTGTTATCTACCAAAATTTGCTTACCTACCAGCATTGAAGGTGTTGCATTTGTCTACCTTACAAGAAATCTCTTTTCCCCATCAGCACTGCCATAGCATTTGTTCTTATCTACAAGGTACTCCTTCGCATTTACACATGGCATCAGAAGACTTTCTCTGCGTGGAGAACACAACCTCCAACGGCGGGTTTCCCCACGACCCATTGAACTGGGTGATGGCAGCCGAGTCAATGAAGGGCTCCCATTTGGATGACGTGAAGCAAATGGTAAAAGAATACACCCGCCCGGTGGTAAAACTCCAAGGCGCAGGGCTGACCGTCGCCCAAGTAGCAGCGGTTGCCCGGCGACCCGTCCGGGTGGAGCTCGAACCGGCAGCCCGGCCACGGGTCGACGAGAGCAGCAAATGGGTGACGGACAGCATGGAGAACGGAACGGACAGCTACGGGGTCACAACCGGGTTCGGCGCAACCTCCCACAGACGGACCCGCAACGGAAAAGCCCTGCAAAAGGAACTCATCCGGTTCTTGAACGCCGGCATGTTCGGGTCGGGCGAAGGAAACGTTCTACCCGTCGAGACCTCCCGGGCGGCGGTTCTGGTCCGGGCGAATACACTCCTGCAGGGATTTTCCGGCATCCGGTGGGACATCATAGACGCGATGGGGAAACTTCTGAACGCGGGTGTGACCCCGCGGTTACCGCTCCGGGGAACGATAACCGCGTCGGGTGATCTGGTCCCGTTGAGTTACATCGCGGGTGTGTTGACCGGGCGGGCCAACGCCCGGGCCGTCGGTCCGGACGGGTCGGTGATGTCTTCCGTCGAAGCGCTGAAGGCCGCGGGTGTTTTGGACGGGCCGTTCGAGCTGCAGCCAAAGGAAGGTCTGGCGCTGGTTAACGGAACAGCAGTCGGGTCGGGCCTGGCGTCCACGGTTCTGTACGATGCAAACATTCTGGTTCTGTTGGCGGAGGTGTCCTCTGCGGTTTTCTGTGAAGTGATGAACGGGAAACCRGAGTTCACGGACCATCTGACGCACCGGTTGAAGCACCACCCGGGTCAGATCGAGGCGGCGGCCATTATGGAACATGTGTTGGAGGGGAGTTCTTACATGAAAGCTGCTGCCAAGTTGCACGAGATGGACCCGTTGAAGAAGCCCAAGCAGGACAGATATGCGTTGAGGACTTCTCCACAATGGCTTGGTCCTTTGGTTGAAGTGATTCGTGTAGCCACTCGGATGATTCAACGTGAAATAAATTCTGTGAATGACAACCCCTTGATAGATGTGGCCCGAAACAAGGCCCTGCATGGTGGTAATTTCCAAGGCACTCCTAGTTGGTGTTTCTATGGACAACACTCGACTTGCCCTTGCTGCCATCGGTAAGCTCATGTTTGCTCAATTCAGCGAGCTCGTAAATGATTTCTACAACAATGGTCTTCCTTCCAACCTCAGTGGCGGCCCTAACCCAAGCCTTGATTATGGATTCAAAGGCGCGGAAATAGCCATGGCATCCTACACCTCTGAGC


>Tbac3479
ATTTAACAAGAGCAGGATCGGATTATTACAGGAGGCACTGGCGTTGTTGGAGAAGAAGCCTAACACTTCTCTTGCACATTATTACAGCAGACCATTAACCAGAAGCCGGAGCGGAGCTGAGCTGAGCTGAGGAGGTGAAAAATGGTTGCGGGTGTGGATCTGGCGGCGCCAATGCAGGTCAGTAATGGCAATGGATTCGGGCATGTCAATTCGGGCGTGGATTTTGAAAARGRAGGTCATGCGACCCGTTTAATTGGGGCGAGGCGGGTCGGGCAGTGCAGGGCAGCCACTATGATGAAGTGAAAAGCATGGTGGAGTCCTTCTTCGGAGCCAAGGAGGTGTCGATTGAAGGAAAATCGCTGTGTATTGCAGAGGTGGCGGCAGTGGGCAGGAGAGGCAGCGAGGTGAAGGTGAGACTAGACGCGGGCACAGCCAAGTGCCGGGTGRAGGAGAGCTCCAACTGGGTTATGCACAACATGGCCAAAGGGACAGACACGGTACGGGGTCACCGACGGGCGTTCGGGGCCACCTCCCACAGGCGCACCGACCGCGGCGCCGACCTTCAGAAGGAGCTCATCCGCTTTCTGAACGCGGGCGTGTTTTGTAAGGAGGAAAACGTGCTTCCCTCGGACACAACACGGGCGGCCATGCTTGTCCGGACCAACACTCTGATGCAGGGCTACTCCGGAATCCGATGGAGCATTCTGGAGGCCATTCAGGAGTTGCTGAATGCAGGGATTACGCCCAAGTTGCCGTTGAGGGGAACCATCACCGCCTCCGGCGACCTCGTTCCATTGTCATACATTGCCGGGCTGCTCACTGGGCGGCCTAATTCGAGGGCCGTCACGCGAGACGGAGAACAAATTACGGCAGTGGAGGCACTGAAACGGATCGGGGTGGAGAAGCCGTTTGATCTCCAGCCCAAGGAAGGATTAGCCATTGTTAATGGGACTTCTGTCGGGGCTGCCCTGGCTGCTACCGTCTGCTTTGACGCCAACGTGCTCTGCCTCTTGGCCGAAACCACGTCCGCCATGTTCTGCGAGGTGATGCAGGGGAAGCCGGAGTTTACAGACCCGTTGACGCACAGGCTTAAGCACCACCCGGGCCAGATGGAGGCCGCCGCGATCATGGAATACATTCTCGACGGCTCCTCCTACATGAAAGCGGCTGCTAAAAAGCACGAGACCAACCCGCTGCAGAAACCCAAGCAGGATAGGTACGCTCTGCGAACCTCACCACAATGGCTGGGCCCCCAGATCGAGACAGTGCGAGCGGCAACTAAGATGATTGAGCGCGAAATAAACTCGGTGAACGACAACCCGGTGATCGACGTGGCACGCGACAAGGCCCTCCACGGCGGCAACTTCCAGGGCACCCCCATCGGCGTCTCTATGGACAACCTCCGCCTCGCCATCTCCGCGGTGGGGAAGCTCATGTTCGCGCAGTTTTCAGAGCTGGTGAACGACATGTACAGCGGCGGCCTCCCTTCAAACCTGAGCGGCGGGGCGAATCCGAGCCTGGACTACGGCCTCAAAGGAGCGGAGATCGCGATGGCCTCCTACACCTCGGAACTCCTCTACCTGGCATCCCCGGTGACCTCACACGTGCAGAGCGCGGAGCAGCACAACCAGGACGTGAACTCCCTCGGCCTCATCTCCGCTCGGAAGTCGGCGGAGGCGGTGGACATCCTGAAGCTCATGAGCGCCACCTACCTAACCGCCCTCTGCCAAGCCGTGGACCTCCGGCACCTGGAAGAAAACATGCAGAGCAGCGTGAAAAACGTGGTGGGCAGAGTGGCGAAGAAGACGCTGATCAGCACGCACAAGGGCGAGCTCCTGGACAGCCGCTTCTGCGAAAAGGCGGTGCTGGAGGTAGTGGAGAGCCTGCCGGTGTTCACCTACATCGACGACCCCTGCAGTGCCAACTACCCGTTGATGCAGAACCTCAGGCAAGTTCTCGTCCGCTGTGCTCTCGACAACTCCGACGCCTCCCTCTTCAACAAAATCCCCGTTTTCGAGAAAGAGCTGGAGGAGGACCTGCACTCGGAGGTGGCTCGTGCTCGACACGAGTATTACGAAAAGGAAACGCCCGCCCTGCCAAACAGAATCAACGACTGCCGCTCTTATCCTCTTTACCACTTCGTCCGAAACGAAGTCGGCACCCGTTTTTTGTGCGGAGAACGGGCAGCGTCACCTGGCGAGTACATTGAAATGGTTTACGCCGCCATCTGTGAAGGCACAGTCATTGCTCCTTTGATTAAGTGCTTGAACGGATGGACCGGAGCTCCTGGACCTTTCCCRTGGAGGAGGGGGCCTTCTCCGGCAAGGATCCAACCAAGGTGGATAGAAGTGGAGCTTACATAGTTAGACAGGCTGCCAAGAGTGTTGTTGCAGCTGGGCTTGCAAGAAGGTGTATTGTGCAGGTATCTTATGCCATTGGAGTGCCAGAGCCTCTCTCTGTTTTCGTGGATACCTATGGCACAGGCAAGATTCATGATAAGGAAATCCTCACCATCATTAAGGAGACATTTGATTTCAGGCCCGGCATGATTGCTATCAACCTCGATTTGAAGAGGGGCGGAAATGGGAGGTTCCAAAAGACCGCTGCCTATGGCCACTTTGGAAGAGACGACGCTGACTTCACTTGGGAAATTGTCAAGCCCCTCAAGGCAGAGAAGGTTGGAGCTTGAAGCATTCTCCATTGGCAGCTTAGTGTTTTCTAGTTATGTGTTAGTTGATTGTGGTGAATTGTAATTCTAGCTTTTGCTAAGAACTTTGGGATTTGTAGTTTCTAATATTGTATTTCATACACCTACGCTAGTAACTTTCCATATTGTTTGAGATGCCTTCTTCATTCTGCAGCATGATAAATTTCTGCTGGTTATGGTAATCTATATGCTCTTGGTTA

>Tbac2995
TGCTCGTCCGAACCAATACTCTGATGCAGGGCTACTCGGGCATCCGATGGGAAGTCCTCCTCGCTCTGCAGAAGCTCATCGACYGTAACATCACTCCCAAAGTGCCGCTCAGAGGAACTATTACGGCCTCCGGGGATCTCGTGCCGCTCTCTTATATCGCTGGGCTGCTCACAGGGCGCCCCAATTCCAGAGCACTGACGGCCGAGGGTGAGGAGGTGGATGCCCTCGAAGCGCTGAGCAGAGCCGGCATTGTTGGAGGCCCCTTCGAATTGCAGCCGAAAGAGGGGCTCGCGCTCGTCAACGGCACCGCGGTGGGCTCGGCGGTGGCGGCTTCCGTGTGCTTCGACGCGAACTTATTAGCCGTGCTGGCGGAGATTCTGTCGGCGCTCTTCTGCGAGGTTATGCAGGGGAAGCCCGAGTTCACGGATCCATTAACTCACGAATTAAAGCATCACCCGGGTCAGATCGAGGCGGCGGCTGTGATGGAATACCTCCTGGACGGCAGCGACTACGTGAAGGAGGCGAAGCGGCTGCAGGAGACGGATCCCCTGAGCAAACCCAAGCAAGACCGCTACGCTCTGCGGACGTCTCCCCAGTGGCTGGGTCCGCAGATCGAAGTGATCCGCATGGCCACGCACTCCATCGAGCGAGAGATCAATTCCGTGAACGACAACCCCTTGATCGACGTGGCGCGTGACATGGCGCTCCACGGCGGCAACTTCCAGGGCACGCCCATCGGAGTGTCGATGGACAACACGCGGATCGCGTTGGCGGCGGTGGGGAAACTGATGTTCGCGCAGTTCTCTGAGCTGGTGTGCGATTATTACAACAACGGGCTGCCATCGAACCTGAGCGGAGGGCCAAACCCCAGCCTGGACTACGGCTTCAAGGGCGCTGAGATCGCCATGGCTTCCTACACCTCGGAGCTGCAGTATCTGGCCTCCCCCGTCACCACACACGTGCAGAGCGCCGAGCAACACAACCAGGACGTTAATTCGCTGGGCCTTATCTCCGCCAGGAAGACGGCGGAGGCCATCCAAATACTGAAGCTCATGTCCGCCACGTATCTGGTGGCGCTGTGCCAAGCCGTGGATCTGCGCCACCTGGAGGAAAACATGCGTGCCGTGGTGAAGCACGTGGTGTTGCAGACGGCCAGAAAGACACTCTACACCGGCGAAGACGGTAGCCTGCTTCCGAGTCGGTTCTGCGAGAAGGAGCTCCTGAAAGTCATCGACCATCAGCCCGTCTTCTCTTACATCGACGACCCCTCCAACCCGTCGTACGCACTCATGCTTCAGCTCCGAGAAGTTCTGGTCGATGAAGCCCTCAAATGCCCCGTCCAAGACGATGACCAGAAGCTCGGAATGCCCTTGCTATTCCGCAGGATTCCTATTTTTCAAAAGGAATTGAAAGCTCGCCTGGACGAAGAGGTCCCCAAGGCCAGGGAGAGATTCGACGCGGGAGACTTYCCSATTCCCAACAGAATAAAGAAATGTAGGACTTACCACGTTTATAAATTCGTGAGATCCGAATTGGGAACGGAGTTGCTGAGCGGGGGAGGAGAGAAGCAGCGGAGCCCGGGCGAAGACATTGAGAAAGTATACGACGGCATTTGCGATTCGGACAAGAAGTTTGGAGAAGTTCTCGTAAAATGTCTGGACACATGGCGCGGCGCGGCAGGGCCCTTCACTCCGCGCCCAAATCTTCCTCCTCCCTCTCCTGCAGCTTTCAATTCATCGTACTGGTCATGGTTTGACACCGCCAAATCGCCTTCTGCAACCAGCGGCAGAGGATATTGGAACAATTCCGCCTCCCAAATGCTCTGACTTCCCATGCTCATCTTCTGGATTACCAGAATGACGCGGATTTGGATGTAATCAAGTACTTACGCAAGATTCCAATTTGTGATTCCCTTTTCAAGACTAAATAAACAGATGACAAGATGACCTACGTGATAATGTATTAAGTGTATTGACCTATTTCCCAATCCAAGGATTACTTTGTAATAATACTTCAAACTTAAAATATTAATAATATTATTAT


>Wnob455
TCTCTCCCTCCCCTCATTCAGAGATTGATTTGTACAGCTCCTTACTCATCAGCGGAGCAGCTAAGGCGGCAAAATGGTTGCGGGCATAGATGTGGCCTCTTCACAGGCCAATGGTGCACAGATCAATGGCAACGGATTTCACCATGACAAGATTTGTACGGGTGTTCAGGACGGCCCGGTCATGGACCCGCTGAACTGGGGCGCGGCCGCCCGGGCCCTGGCGGGCGCCCACTTCGACGAAGTGAAAACCATGGTGGACGCCTACTTCGGCGTCGATGAAGTTTCGATCGAGGGGAAATCTCTGACGATTGCCGACGTCGCGGCGGTGGCCCGGCGGCCGGACGTGAAGGTGAAGCTGGACGCGGCCACGGCGAAGGGCCGGGTGGACGAGAGCTCCGAGTGGGTGATGGAGCACATGGTGAGGGGAACCGACACGTACGGGGTCACAACCGGCTTTGGCGCCACCTCCCACCGGCGCACCGACCGGGGCGCCGACCTGCAGAAGGAACTCATACGCTTCCTCAACGCCGGGGTGTTGTGCAAGGACGACGGCGTGCTGCCGACCGAGACGACCCGGGCGGCCATGCTGGTCCGCACCAACACCCTCATGCAGGGCTACTCGGGAATCCGCTGGGGGATTCTGGAGTCAATACAGAACTTTCTGAACGCAGGAATCACGCCGAAGGTGCCGCTTCGTGGCACCATCACGTCATCTGGTGACCTCGTTCCGTTGTCCTACATCGCCGGGCTGGTCACCGGGCGGCCCAACTCCCGGGCCTTGACGCGGGACGGCAAAGAGCTGACGGCTATAGAGGCGCTGGCCCGGATCGGGCTGCCGGAGCCGTTTGAGCTCCAGCCCAAGGAGGGGCTCGCCATCGTCAACGGGACCTCCGTCGGCGCCGCCCTCGCTTCCATCGTCTGCTTCGACGCCAACATTCTGTGCCTTTTGGCGGAAACGACGTCGGCCCTGTTCTGCGAGGTGATGCAGGGGAAGCCCGAGTTCACGGATCCACTAACGCACAAGCTCAAGCACCACCCGGGCCAGATGGAGGCCGCCGCCGTCATGGAGTATATTCTAGCCGGGTCCTCCTACATGAAGGCCGCGGCCCTCAAGCACGAGACCAACCCTCTGCAGAAGCCCAAGCAAGACCGCTACGCTCTGCGCACGGCTCCCCAGTGGCTGGGTCCCCAAATCGAGACGGTGAGAATAGCAACCCACATGATACAGCGCGAGATCAATTCCGTGAACGACAACCCAGTGATTGACGTCGCCCGGGACAAGGCGCTCCACGGCGGCAATTTCCAGGGCACCCCAATCGGCGTTTCCATGGACAATCTCCGTCTTGCCGTCTCCGCCATTGGGAAGCTGATGTTCGCCCAATTTTCCGAGCTCGTCAACGACTACTACAACGGCGGGCTCCCCTCGAATCTCAGCGGCGGGGCGAACCCCAGCCTTGATTACGGCCTCAAGGGCGCCGAGATCGCCATGGCCTCCTACGTCTCAGAGCTTCTCTACCTCGCCAACCCTGTTACCACTCATGTCCAAAGCGCCGAGCAGCACAACCAGGACGTGAACTCACTCGGCCTCATCTCAGCCCGGAAATCGGCGGAGGCAGTCGACATACTCAAGCTCATGACGGCGACCTATCTCACGGCGCTCTGCCAGGCCGTCGACCTGCGACACCTTGAGGAAAACATGCAAGCCGTCGTGAAGCAGGTCGTTTCGACGGTGGCCAAGAAGACGCTTATAAGCGCAGACGGTCAGGTGCTCCTCGACAGCCGCTTCTGCGAAAAAGAGCTTCTTCAACTGGTGGAGTCGGTGCCCGTCTTCTCCTACATCGACGACCCGTGCAGCGCCAACTATCCCCTCATGAAGAGCCTTCGGCAGGTTCTGGTGCGCCGGGCTCTGGACGACAACGGCTCCTCCAACTCTTCAATCTTCGGCCGCATCCCAGTCTTCGAAAAAGAACTGACGGAAACGCTTGAACCGGAAGTGGGTCGCGTCCGCCACGACTTTCACGAGACGGAAACGACGTTGGTGCCGAACAGGATCAGGGACTGTAGAACGTATCCTCTGTATGACTTCGTGCGAAACGAGCTCGGCACCCGGCTGTTGTGCGGCGAGCGGGTGACGTCCCCGGGGGAGCAGATTGAGAAGGTTTACGACGGCATTTGCCGAGGCAAAGTGATTTTCCCCTTGATCAAGTGCTTGGACGGGTGGAACGGCGCTCCCAGTCCCCTGCACACCCTTTAGAATATGGTAACCCGGGCTTACTACTGTGAGGAGGTAGATCATGTCTAGCCGTAAGCGGAGGCGCTGCCATTGAAGAAGACTGGAGACTTACCAGTCTTCTTCTTGGTCTGTTCTTTTCATATGCATGCTTAAGATAAGAAAATAAAATATGGGTAAGTAGTAGAATGGACATTCAAAACTAGGTGTCTTGTTTTGTCGATAGGGATCTCTGTGGTCGGCAAGCCCCCTATCCATGCTCGCCGATGCTGTAAATTGGAATAACAAAATGATTTTGATTTTT


>Wnob84
aacctggaacgccgcgaagatattatggtggcgggcgcggaaatgcgccagaccaacctgcaggtgaaaaccgatgtgtgcaccggctttggcgcgagcccggatccgctgaactgggtgaaagtggcgaaagcgatggaaggcagccattatgaagaagtgaaaaaaatggtggatagctattttggcagcaccgaagtgagcattgaaggcaaaagcctgagcgtggcggatgtggcggcggtggcgcgccgcggcgaagtgaaagtgaaactggatgcgagcgcggcgaaaagccgcgtggaagaaagcagcaactgggtgatgacccagatgaccaaaggcaccgatacctatggcgtgaccaccggctttggcgcgaccagccatcgccgcaccagccagggcgcggaactgcagaaagaactgattcgctttctgaacagcggcgtgttttgcgaaggcggcgtgctgccggaagataccacccgcgcggcgatgctggtgcgcaccaacaccctgctgcagggctatagcggcattcgctgggaactgctgggcaccgtggaaaaactgctgaacgcgggcattaccccgaaactgccgctgcgcggcaccattaccagcagcggcgatctggtgccgctgagctatattgcgggcctgctgaccggccgcccgaacagcaaagcgcgcacccgcgatggcaccgaaattaccggcctggaagcgctgaaacgcgtgggcgtggataaaccgtttgaactgcagccgaaagaaggcctggcgattgtgaacggcaccagcgtgggcgcggcgctggcgagcctggtgtgctttgatgcgaacgtgctggcggtgctggcggaagtgaccagcgcgatgttttgcgaagtgatgaacggcaaaccggaatataccgatccgctgacccataaactgaaacatcatccgggccagatggaagcggcggcggtgatggaatatgtgctggatggcagcagctatatgaaacaggcggcgaaactgcatgaacagaacccgctgaaaaaaccgaaacaggatcgctatgcgctgcgcaccagcccgcagtggctgggcccgcaggtggaagtgattcgcgcggcgacccatatgattcagcgcgaaattaacagcgtgaacgataacccggtgattgatgtggcgcgcgataaagcgctgcatggcggcaactttcagggcaccccgattggcgtgagcatggataacctgcgcctggcggtggcggcgattggccgcctgatttttgcgcagtttagcgaactggtgaacgattattataacggcggcctgccgagcaacctgagcggcggcccgaacccgagcctggattatggcctgaaaggcgcggaaattgcgatggcgagctataccagcgaactgctgtatctggcgaacccggtgaccagccatgtgcagagcgcggaacagcataaccaggatgtgaacagcctgggcctgattagcgcgcgcaaaagcgcggaagcgctggatattctgaaactgatgctgagcagctatctggtggcgatttgccaggcggtggatctgcgccatctggaagaaaacatgcaggcgaccattaaacaggtggtggcgcaggtggcgcgcaaaaccctgagcaccggcgtgaacggcgaactgctgccgggccgcttttgcgaaaaagatctgctgcaggtggtggatgcggtgcatatttttacctttattgatgatccgtgcagcgcgggctatccgctgatgaaagatctgcgccaggtgctggtggatcatgcgtttaaaaacggcgatggcgaaaaagatctgaacaccagcatttttcatcgcattaacctgtttgaaagcgaactgaaaggccagctggaaagcgaagtgaacctgacccgcgcggattttgataaaggcagcagcctgctgccgaaccgcattcaggattgccgcagctatccgctgtatgaatttgtgcgcaaccagctgggcaccaaactgctgaccggcacccgcccgaccagcccgggcgaatatattgaaattgtgtatgatgcgattcgccgcgataaaattgtggatccgctgtttaaatgcctggatggctggaacggcagcccgagcttt

>Wnob3186
TCTGAACTGGTCGAAGACGGCAGACCTTTTGAAGGGCAGCCATGTGACGGGAGGTGAAGAAAATATTGAACTGAGTTTAGGCAAACCAGGGTTGTGTCGTCTGGGAGGAGCAAATCTGGGCATCGCCCAAGTCACAGCAGTGGCCCGCAGGCCCGAGGTTAAGGTGGAATTGGATGCGAAAACCGCCAAGCCCAGAGTCGACGCGAGTTCAGACTGGGTGATCAATAATATCACACAGGGCACCGATACATACGGGGTCACCACCGGTTTTGGGGCAACCTCTCACCGGAGAACAGACCAGACGTTCGAATTGCAGAAGGAGCTCATAAGGTTTCTGAATGCAGGGGTCATAGGCCCCCAAAATAGTGGTCATGTTAATTGCTTGGACAGGTCTTCTACAAGGGCCGCCATGCTTGTCAGGACCAATACCCTGATGCAGGGATATTCCGGCATTAGGTGGGAAATCCTGGAGGCCCTGCAGAAGTTAATGGATTCGAATATTATTCCCAAGTTGCCTCTCAGGGGGACGATTACGGCATCTGGGGATCTGGTGCCCCTTTCTTATATTGCGGGGTTGCTTACAGGCCGGCCTAATTCGGTGGCCGTCGGGGAAGACGGGAGCGAATTTCCGGCGGAGGAGGCTCTGAGGCTTGCTGGGATTTGTGGGCCTTTTGAGCTGTATCCCAAGGAGGGGCTGGCACTGGTTAATGGAACTGCCGTTGGGGCTGCCGTTGCGTGTACCGCGTGTTATGATGCGAATGTTTTGGCGGTTTTTGCAGAGGTGGGTTCGGCTCTGTTCTGCGAGGTAATGCAAGGGAAGGCGGAGTTTGCAGATCCGTTGACGCACAGGCTGAAGCACCACCCCGGCCAAATGGAAGCCGCGGCGGTTATGGAGTGGCTGCTGGAGGGGAGCTCTTATGTTAAGGCTGCGGCCATGATGCACCAGACGGATCCCCTGAAGAAGCCCAAGCAGGATCGGTATGCGCTTCGGACGTCCCCGCAGTGGCTGGGGCCCCAGATCGAGGTTATTCGCATGGCGACCCACGCGATCGAGCGAGAAATCAACTCCGTGAACGACAACCCTCTCATAGACGTGGCGCGCGACAAAGCCCTGCACGGGGGCAATTTCCAGGGTACGCCCATCGGCGTGGCCATGGACAACGTTCGCCTGGCTATCGCCGCCATAGCCAAGCTCATCTTCGCCCAGTTCTCCGAGCTCGTCAACGACAACTACAACAACGGCCTCCCCTCCAACCTCTCCGGCGGCGCAAACCCCAGCCTGGACTACGGCATGAAGGGCGCAGAGATCGCCATGGCATCTTACACCTCCGAAATCCAGTTCCTAGCCAATCCCGTGACGACGCACGTCCAGAGCGCCGAGCAACACAACCAGGACGTCAACTCCTTGGGTCTCGTTTCCGCCAGAAAGACCGCCGAGGCCATCGAGATTCTGAAGCTCATGGTGTCCACCTATCTTGTAGCCCTCTGCCAGGCCGTCGATCTCCGTCACCTGGAAGAGAACTTCCATGGCGGCGTAAAGCAGATAGTATGCCAGGCTGCTAGAAGAACTTTATATTCCACCACGGAAGGAGCGTTGTTGCCCTTCAGGTTTTGCGAAAAGGAGTTCCAACAGGTCGTCGACCGCCTTCCCCTGTTCAGCTACATTGAAGA


>Ppat3053_52573
ATGGTCGGGTTTCGCGATGTGAATGCTCAGAGCGAGGATCCTCTGAACTGGGGGAAGGTCGCTGCTGGGCTGGCGGGTAGCCACTTACAGGAGGTGAGGCAAATGGTGACGGCCTTCTTCGAGTGCAGCGTTGTGGTGCTGGAAGGCGCCAGCTTGACCATTGCGCAAGTGGCTGCCATTGCGAGGAGGCCGGAGGTAAAAGTGGTGCTCGACGCTGACACTGCCAAAGAACGGGTGGACGAAAGCTCCGACTGGGTGCTGTCGTGTGCCTTGAAGGGCACTGACACTTACGGCGTCACCACGGGGTTTGGAGCGACTTCCCACCGCAGGACAAACCAGGTAGCCGAGCTGCAGTTCGAGCTTATCCGGTTTCTGAACGCCGGAATTGTGGGCAAGGGCGACGGCAACACGCTGCCATCGCCTACCACTCGGGCTGCCATGCTCGTTCGCACCAACACTCTAATGCAGGGTTACTCCGGGATCAGGTGGGAAATTTTGGTGGCGATAAGCAAGCTGCTGAACGCCAATGTGACACCAAAGCTGCCGCTGAGAGGAACGATCACTGCTTCAGGGGACTTGGTACCATTGTCATACATTGCGGGATGTTTGACAGGGCGGCAGAATTCTAGAGCTTACACGGCGGAGGGGAAGGAGGTGACCTCTGAGGAAGCGCTGCGAATCGCTGGGGTGGGAAAGCCATTCCAGTTGGAGCCTAAGGAAGGACTTGCTCTCGTGAACGGGACTGCGGTTGGGTCAGCTCTGGCATCCACTGTTTGCTTCGACGCGAATGTGTTGGTCGTGATGGCTGAGGTTCTGAGCGCGCTCTTCTGCGAGGTGATGCAAGGGAAGCCGGAGTTTGCGGACCCTTTGACGCATAAATTGAAACATCACCCTGGGCAGATGGAGGCCGCGGCGATGATGGAGTGGGTACTGGATGGAAGCTCCTACATGAAAGCCGCCGCAGAAGCACATGCCACAGATCCGTTGAGTAAGCCCAAACAAGACCGCTACGCGTTGCGAACCTCCCCGCAGTGGCTCGGGCCCCACATTGAGACAATCCGAGCTGCGACGCACTCCATTCAGAGGGAAATCAACTCCGTAAACGATAACCCCTTAATTGACGTCTCCAGGGACATGGCGCTACATGGGGGTAATTTCCAAGGCACCCCCATCGGCGTGTCCATGGACAACATGCGCTTGTCGATCGCTGGAATCGGCAAGCTTATGTTCGCACAATTCTCTGAGCTCGTCAATGACTTCTACAACAACGGCTTGCCTTCGAATTTGAGTGGAGGTCCAAACCCCAGTCTGGACTATGGCATGAAAGGAGGCGAGATTGCCATGGCATCCTACACCAGCGAGCTTCAATACCTCGCTAACCCCGTTACCACACACGTCCAGAGCGCCGAGCAGCACAACCAGGACGTGAATTCTCTGGGATTAATCTCTGCCCGCAAAACCGCTGAGGCCATCGAAATCCTGAAGCTTATGACTTCCACCTACTTAGTCGCCCTCTGTCAAGCCATCGACTTGCGCCACCTCGAGGAGACAATGCAAGCAACCGTGAAGACCGTGGTGGCACAAGCTGCGAAGAAGACGCTTTTCCTGGGCACGAATGGTGCTCTTCAAGTGGCCCGTTTCTGTGAGAAGGAACTCTTAAAAGTCGTCGAGCGCCAGCCAGTCTTCACATACGTTGACGACCCGGCGAACACAAAATATCCATTGATGGAGAAGCTTAGACAAGTCCTGGTTGAGTATTCTCTCAAGTATATCACTGAGAAGGACGACGGCTTGTCGATTTTCAACAAGATCCCTGCATTTGAGGAAGAGGTGAAGACTCAATTGCGGCTCGAGGTGGCTGCCGCGCGTGCAAGCTTCGATAATGGCGTATCCCCGATTCCTAACCGAGTGATGGACTGCAGGTCGTATCCTCTCTACCAGTTCGTAAGGTCTGAGCTCGGTACTGCTCTGCTCACTGGACAGAGCTCGCAGTCTCCCGGAACCGATTTCGAGAAGGTTTACGATGCGATTTGCGAGGGAAGGCATGTAGCGCATTTGATGAAGGTCTTGGAAGGCTGGTCATGCGTGCCGGGGTCGTTGTGTGTATAAATTGCCAGAATCTGGGTGACCCAACGAGGGATTTGTGACGGTGAACGTGCACACAAGTCGATGATTCACGACTTGTGTGCTGCAGAGAGTATTTGGATCATGCCATTTTTTCGACCTCGTTTACTACACCGGTGGACAGAAGTTAAGATATTGTTGTGCAGATATGCAGATTAGAAAATTCTGGATATTACCACTAGACGTTCGTGGAGACCTTAGAGAAAGAAAAGCAACCCCATTCTCCAGCCATTCTAGTGGTGGACTATTTACCATCTTTGAGCCGCTTTCTCAACATTGACATATATGTAATTCCAATTTTATAGTTAAAAATCTGATTTCTGATAAAAAAAAAA

>Ppat13961450_1448
tgggagatcctccaagctatggagaagctactcaacgcgcacgtgacccccaagttgcccttgcggggtaccatcacggcatccggcgacctcgtccccttgtcgtacatcgccggcctgcttaccggtcgccccaattccaaagccatcaccgaggacggacgagaggtttccgcgctggaggccttgcgcatcgcaggcgtggcgaagcccttcgagctggcgcccaaggaagggctcgcccttgtcaacggcaccgcagtcggttccgccctcgcttccaccgtgtgctacagcatcatggtgttgctcgccgaggttctgtccgcgctcttttgcgaggtaatgcagggcaagcctgaatttgccgaccccctgactcacaagctgaagcaccatcccggacagatggaagctgcggctgtcatggagtgggtgctggatgggagttccttcatgaaggctgccgccaagttcaacgagaccgaccccctgcgcaagccgaagcaggacagatacgcgctgcgaacttccccgcagtggctgggccctcaggtggaggtcatccgcaacgccacccacgccatcgagcgggagatcaactctgtgaacgacaatcccatcatcgacgctgccaggggcatcgccctgcatggcggtaacttccagggcacgcccatcggcgtgtccatggacaacatgcgcctggcgctggccgccatcgctaagctcatgttcgcacaattctccgaacttgtgaacgactactacaacaacggattaccgtccaatttgagcgggggacccaaccccagcctggattacggcatgaaaggggcagagatcgccatggcctcgtacttatctgagattaactacctagccaacccggtcaccacccatgtccaaagcgcggagcaacacaaccaagatgtgaactcactgggattggtgtcagcccgcaaaacggaggaagccatggagattctcaagctcatgagcgccaccttcttggtaggcttgtgccaggctatcgacctgcgtcatgtcgaagagaccatgcagtcggccgtgaagcaagtagtgacacaggtggccaagaagacgctcttcatgggcagcgacggatcactgctgccatcacgcttctgcgagaaggaactactgatggtagtggatcgtcagccggtgttcagctacatcgacgattccaccagtgattcatacccgctgatggagaaactgcgaggggtgctggtgagccgtgccttgaagagtgccgacaaggagacctccaacgcagtgtttaggcagattccagtgtttgaggcagagctgaagctgcagctgagccgtgtggtgcccgcggtgcgagaagcatatgacacaaagggactatcctcggttcccaacaggattcaagactgtaggacgtatccattatacaagctagtgcgcggagacttgaagacgcagctcctgtctgggcagaggacggtgtctccggggcaagagattgagaaggtgtttaatgccatttctgcgggccaattggtgactcctttgttggaatgcgttcaaggctggaccggcacaccagggcccttccccgctcgcacctcttgctagttgacactgctttatctcccaattttgtcatgattcttcgattcagcttcgtgcgtcacattgacgttaaaattaatattgtacattcgtaggaattgtaggagattcttgtggaaaggcttgaagcagaagaagtagaagaggaaaatatgttctattatggtgagtcacttgtttgcaaggaaaaatgaataagagttcacttcagcatctacttgagtggtcatggattgttat


>Skra58618144
ATGGTAGCGAATGAGATGGCTGCAAACGGGAGCACCGGGTTGTGCATCAAGTCGACGCCGGTGGTAGCGGCGCCGCTACCAGACCCGCTAAACTGGCGGAAGGCGGCGGCGGAGATGGAGGGTAGCCACTTGGACGAAGTACGCGCCATGGTCGAAACGGTCTACGGGGGCGACCAGGTGAGCATCTCCATCGAGGGCACACGCCTCACGGTGGCGCAAGTGGCGGCGATCGCACTGCGCGGTGCTGATGCTACCGTGGAGCTCGACGCGGTGGCTGCGCGGGGACGCGTGGACCGCTCTTCGCGCTGGGTCCTGGACAACGCCATGAAGGGGACGGACACGTACGGCGTCACCACAGGATTTGGGGCCACATCGCATCGCCGTACCAACCAGGGGGTGGAGCTGCAGCGCGAGCTCATCCGCTTCCTCAATGCCGGAATATTCGCAGCCGGTAGCGGCGCCGCTACCACGGTGCTGCCGCCGGCGGTTGCCCGGGCGTCGGTGCTGGTGCGTACAAATACCCTGATGCAGGGATATTCCGGTATCCGTTGGGATATTCTCGACGCCATGGCAAAGCTGGTAAACGCTGGCATCACGCCAAGAATACCATTGCGTGGTTCAGTCAGTGCGAGCGGTGACCTAGTACCACTCTCCTACGTCGCGGGGTTGCTCACCGGGCGTCCCAACGCCAAGGCGTATGGTCCCGATGGTACTACCCTGCTCAACGGCGACGAAGCTCTCAAGATGGCGGGCATTGCGGCTCCATTCGAGCTCCAGCCCAAGGAGGGCCTGGCGATCGTCAATGGTACCGCGGTAGGGGCGGCGGTAGCGTCCATCGCGTGCTTCGACGCGAACGTCCTCGCACTCTTGGCGGAGGTCATCTCCGCCCTCTTCTGCGAGGCAATGCAGGGGAAGCCAGAGTACACCGATCCCCTCACGCACAAGCTCAAGCACCACCCGGGGCAGATCGAAGCGGCGGCGGTGATGGAGCACGTCCTCCTGAACAGCAGCTACATGAAGGCGGCCGCCAAGCTCCACGAGGCGGACCCGCTGAAGAAGCCGAAGCAAGACAGGTACGCACTTCGGACGTCCCCGCAGTGGCTCGGCCCACAGATCGAGGTCATCCGCGCCGCAACGCACTCCATCGCTCGCGAGATCAACTCGGTGAACGACAACCCGATCATCGACGTCGACCGCGACAAGGCACTTCACGGTGGTAACTTCCAGGGTACACCCGTGGGCGTCTCCATGGACAACGTACGTCTCGCGATAGCCGCCATTGGTAAGCTCATGTTCGCACAGTTCAGCGAGCTCGTGAACGACTACTACAACAACGGGTTACCATCGAACCTCAGCGGGGGTGACAACCCTAGCCTCGACTATGGCTTCAAGGGTGCCGAGATCGCGATGGCTTCCTACACCTCGGAGCTCCAGTACCTGGCCAACCCGGTAACCAACCACGTCCAGAGCGCCGAGCAGCACAACCAGGACGTCAACTCCCTCGGCCTCGTCTCCGCTCGCAAGACCGCCGAGGCGATCGAGATCCTCAAGCTCATGTCGTCGACGTTTCTGGTCGCCCTCTGCCAGGCGATCGACCTCCGCCACCTCGAGGAGAACCTCACGTCCGTGGTGAAGAACGTCGTCTCGACCGTGGCCAAGAAGACGCTCACCACGAGCTCCGGCGGCGCGCTCCAGGCGTCCCGGTTCGCCGAGAAGGACCTCCTTCAGGTGGTGGATCACACCCCGGTGTTCACCTACGCCGACGATCCCACCAGCCCGTCCTACCCGCTCATGCAGAAGCTCCGCCAGGTCCTCGTCGAGCACTCCCTCAAGAACCTCGAGCACGAGGACGAGTCGAGGAGCGCGAGCATCTTCAGCAAGATCGGCGTCTTCGAGGAGGAGCTCAAGGCCAAGCTCCCCGTGGAGGTGGCGGCTGCTCGCAGAGCGTTCGAGGAGGGCAACGCCGCCATCCCCAACCGGATATTCGACTGTGCGTCCGCTCCCTTGTACGAGTTCGTGAGGAAGGTCGGCGAGAGCAGCATCCTCATGGGGACCAAGAGCGGTACTCCTGGGGAGGATTTCAGTAAGATTTTCGACGCCATCTGCCAAGGTAAGATGGTTGCGCCGCTGTTGAAGTGCATGGATGGATGGTCCGGTGCTCCCAGCTTCTGA
